# Supplementary material for: Revealing the specific regulations of nitric oxide on the postharvest ripening and senescence of bitter melon fruit
Source: aBIOTECH. 2024 Mar 21;5(1):29–45. doi: 10.1007/s42994-023-00110-y (PMC10987440; doi:10.1007/s42994-023-00110-y)
Supplement: Supplementary file 1 — Supplementary file1 (XLSX 3404 KB) [file 42994_2023_110_MOESM1_ESM.xlsx]

## Sheet: Appendix.1
ID	CK-8d-1_fpkm	CK-8d-2_fpkm	CK-8d-3_fpkm	平均值	SNP-8d-1_fpkm	SNP-8d-2_fpkm	SNP-8d-3_fpkm	平均值	CK-8d-1_count	CK-8d-2_count	CK-8d-3_count	SNP-8d-1_count	SNP-8d-2_count	SNP-8d-3_count	log2FoldChange	pvalue	padj	regulated	chr	start	end	strand	gene_name	gene_description	KEGG	KEGG pathway	NR	Swissprot	Tremble	KOG	GO	Pfam	TF-Family	TF-Category	TF-Classification
ID	CK-0d-1_fpkm	CK-0d-2_fpkm	CK-0d-3_fpkm	平均值	CK-8d-1_fpkm	CK-8d-2_fpkm	CK-8d-3_fpkm	平均值	CK-0d-1_count	CK-0d-2_count	CK-0d-3_count	CK-8d-1_count	CK-8d-2_count	CK-8d-3_count	log2FoldChange	pvalue	padj	regulated	chr	start	end	strand	gene_name	gene_description	KEGG	KEGG pathway	NR	Swissprot	Tremble	KOG	GO	Pfam	TF-Family
LOC111004514	6.06	6.18	5.23	5.82333	14.02	12.19	20.92	15.71	101	115	90	306	261	362	1.11741	0.00181296	0.0428448	up	NW_019104490.1	991753	994024	+	LOC111004514	--	K02437 glycine cleavage system H protein | (RefSeq) glycine cleavage system H protein, mitochondrial (A)	ko00260: Glycine, serine and threonine metabolism; ko00630: Glyoxylate and dicarboxylate metabolism; ko01100: Metabolic pathways; ko01110: Biosynthesis of secondary metabolites; ko01200: Carbon metabolism	glycine cleavage system H protein, mitochondrial [Momordica charantia]	GCSH_FLAAN RecName: Full=Glycine cleavage system H protein, mitochondrial; Flags: Precursor;	A0A6J1BP23_MOMCH RecName: Full=Glycine cleavage system H protein {ECO:0000256|RuleBase:RU364055};	At1g32470	GO:0005960,glycine cleavage complex; GO:0005739,mitochondrion; GO:0019464,glycine decarboxylation via glycine cleavage system; GO:0006082,organic acid metabolic process; GO:0006520,cellular amino acid metabolic process; GO:0006544,glycine metabolic process; GO:0006546,glycine catabolic process; GO:0006807,nitrogen compound metabolic process; GO:0008150,biological_process; GO:0008152,metabolic pro…	PF01597.19:Glycine cleavage H-protein	--	--	--
LOC111004514	343.37	248.93	228.37	273.557	6.06	6.18	5.23	5.82333	6728	5108	3972	101	115	90	-4.65081	2.57462e-54	3.40655e-52	down	NW_019104490.1	991753	994024	+	LOC111004514	--	K02437 glycine cleavage system H protein | (RefSeq) glycine cleavage system H protein, mitochondrial (A)	ko00260: Glycine, serine and threonine metabolism; ko00630: Glyoxylate and dicarboxylate metabolism; ko01100: Metabolic pathways; ko01110: Biosynthesis of secondary metabolites; ko01200: Carbon metabolism	glycine cleavage system H protein, mitochondrial [Momordica charantia]	GCSH_FLAAN RecName: Full=Glycine cleavage system H protein, mitochondrial; Flags: Precursor;	A0A6J1BP23_MOMCH RecName: Full=Glycine cleavage system H protein {ECO:0000256|RuleBase:RU364055};	At1g32470	GO:0005960,glycine cleavage complex; GO:0005739,mitochondrion; GO:0019464,glycine decarboxylation via glycine cleavage system; GO:0006082,organic acid metabolic process; GO:0006520,cellular amino acid metabolic process; GO:0006544,glycine metabolic process; GO:0006546,glycine catabolic process; GO:0006807,nitrogen compound metabolic process; GO:0008150,biological_process; GO:0008152,metabolic pro…	PF01597.19:Glycine cleavage H-protein	--
LOC111004549	7.98	7.23	8.92	8.04333	3.3	5.26	4.68	4.41333	492	497	568	266	416	299	-1.22231	7.27915e-05	0.00360163	down	NW_019104491.1	4670692	4674006	+	LOC111004549	--	K13420 LRR receptor-like serine/threonine-protein kinase FLS2 [EC:2.7.11.1] | (RefSeq) LRR receptor-like serine/threonine-protein kinase EFR (A)	ko04016: MAPK signaling pathway - plant; ko04626: Plant-pathogen interaction	receptor-like protein kinase At3g47110 [Momordica charantia]	Y3471_ARATH RecName: Full=Putative receptor-like protein kinase At3g47110; EC=2.7.11.1; Flags: Precursor;	A0A6J1BP55_MOMCH SubName: Full=putative receptor-like protein kinase At3g47110 {ECO:0000313|RefSeq:XP_022131281.1};	At3g47090	GO:0016021,integral component of membrane; GO:0005886,plasma membrane; GO:0005524,ATP binding; GO:0106310,protein serine kinase activity; GO:0106311,protein threonine kinase activity; GO:0000166,nucleotide binding; GO:0003674,molecular_function; GO:0005488,binding; GO:0017076,purine nucleotide binding; GO:0030554,adenyl nucleotide binding; GO:0032553,ribonucleotide binding; GO:0032555,purine ribo…	PF13855.6:Leucine rich repeat	--	--	--
LOC111004549	1.23	1.78	1.21	1.40667	7.98	7.23	8.92	8.04333	89	135	78	492	497	568	3.46367	6.10744e-23	1.7268e-21	up	NW_019104491.1	4670692	4674006	+	LOC111004549	--	K13420 LRR receptor-like serine/threonine-protein kinase FLS2 [EC:2.7.11.1] | (RefSeq) LRR receptor-like serine/threonine-protein kinase EFR (A)	ko04016: MAPK signaling pathway - plant; ko04626: Plant-pathogen interaction	receptor-like protein kinase At3g47110 [Momordica charantia]	Y3471_ARATH RecName: Full=Putative receptor-like protein kinase At3g47110; EC=2.7.11.1; Flags: Precursor;	A0A6J1BP55_MOMCH SubName: Full=putative receptor-like protein kinase At3g47110 {ECO:0000313|RefSeq:XP_022131281.1};	At3g47090	GO:0016021,integral component of membrane; GO:0005886,plasma membrane; GO:0005524,ATP binding; GO:0106310,protein serine kinase activity; GO:0106311,protein threonine kinase activity; GO:0000166,nucleotide binding; GO:0003674,molecular_function; GO:0005488,binding; GO:0017076,purine nucleotide binding; GO:0030554,adenyl nucleotide binding; GO:0032553,ribonucleotide binding; GO:0032555,purine ribo…	PF13855.6:Leucine rich repeat	--
LOC111004654	3.97	2.84	3.4	3.40333	8.72	11.54	11.83	10.6967	268	214	237	771	1001	829	1.30936	8.70931e-06	0.000638628	up	NW_019104491.1	1325685	1331516	+	LOC111004654	--	K04536 guanine nucleotide-binding protein G(I)/G(S)/G(T) subunit beta-1 | (RefSeq) guanine nucleotide-binding protein subunit beta-2 (A)	--	WD repeat-containing protein C2A9.03-like isoform X2 [Momordica charantia]	PR19B_ARATH RecName: Full=Pre-mRNA-processing factor 19 homolog 2 {ECO:0000305}; EC=2.3.2.27 {ECO:0000269|PubMed:18393940}; AltName: Full=MOS4-associated complex protein 3B; Short=MAC protein 3B; AltName: Full=Plant U-box protein 60; AltName: Full=RING-type E3 ubiquitin transferase PRP19 2 {ECO:0000305}; AltName: Full=U-box domain-containing protein 60;	A0A6J1BPR0_MOMCH SubName: Full=uncharacterized WD repeat-containing protein C2A9.03-like isoform X2 {ECO:0000313|RefSeq:XP_022131444.1, ECO:0000313|RefSeq:XP_022131445.1};	At1g36070	GO:0071013,catalytic step 2 spliceosome; GO:0005618,cell wall; GO:0080008,Cul4-RING E3 ubiquitin ligase complex; GO:0005783,endoplasmic reticulum; GO:0005634,nucleus; GO:0000974,Prp19 complex; GO:0071006,U2-type catalytic step 1 spliceosome; GO:0061630,ubiquitin protein ligase activity; GO:0004842,ubiquitin-protein transferase activity; GO:0042742,defense response to bacterium; GO:0006281,DNA rep…	PF12894.7:Anaphase-promoting complex subunit 4 WD40 domain	--	--	--
LOC111004654	17.01	20.03	21.86	19.6333	3.97	2.84	3.4	3.40333	1350	1665	1540	268	214	237	-1.58324	1.60933e-07	1.02542e-06	down	NW_019104491.1	1325685	1331516	+	LOC111004654	--	K04536 guanine nucleotide-binding protein G(I)/G(S)/G(T) subunit beta-1 | (RefSeq) guanine nucleotide-binding protein subunit beta-2 (A)	--	WD repeat-containing protein C2A9.03-like isoform X2 [Momordica charantia]	PR19B_ARATH RecName: Full=Pre-mRNA-processing factor 19 homolog 2 {ECO:0000305}; EC=2.3.2.27 {ECO:0000269|PubMed:18393940}; AltName: Full=MOS4-associated complex protein 3B; Short=MAC protein 3B; AltName: Full=Plant U-box protein 60; AltName: Full=RING-type E3 ubiquitin transferase PRP19 2 {ECO:0000305}; AltName: Full=U-box domain-containing protein 60;	A0A6J1BPR0_MOMCH SubName: Full=uncharacterized WD repeat-containing protein C2A9.03-like isoform X2 {ECO:0000313|RefSeq:XP_022131444.1, ECO:0000313|RefSeq:XP_022131445.1};	At1g36070	GO:0071013,catalytic step 2 spliceosome; GO:0005618,cell wall; GO:0080008,Cul4-RING E3 ubiquitin ligase complex; GO:0005783,endoplasmic reticulum; GO:0005634,nucleus; GO:0000974,Prp19 complex; GO:0071006,U2-type catalytic step 1 spliceosome; GO:0061630,ubiquitin protein ligase activity; GO:0004842,ubiquitin-protein transferase activity; GO:0042742,defense response to bacterium; GO:0006281,DNA rep…	PF12894.7:Anaphase-promoting complex subunit 4 WD40 domain	--
LOC111004656	41.51	31.69	45.81	39.67	3.76	3.6	8.71	5.35667	565	481	644	67	63	123	-3.25232	2.59263e-13	2.03418e-10	down	NW_019104491.1	3011596	3014492	-	LOC111004656	--	--	--	EG45-like domain containing protein [Momordica charantia]	EGC_CITJA RecName: Full=EG45-like domain containing protein; AltName: Full=Blight-associated protein p12; AltName: Full=Plant natriuretic peptide; Short=PNP; Flags: Precursor;	A0A6J1BR20_MOMCH SubName: Full=EG45-like domain containing protein {ECO:0000313|RefSeq:XP_022131452.1};	At2g18660	GO:0048046,apoplast; GO:0009627,systemic acquired resistance; GO:0006950,response to stress; GO:0006952,defense response; GO:0008150,biological_process; GO:0009605,response to external stimulus; GO:0009607,response to biotic stimulus; GO:0043207,response to external biotic stimulus; GO:0044419,biological process involved in interspecies interaction between organisms; GO:0050896,response to stimul…	PF03330.18:Lytic transglycolase	--	--	--
LOC111004656	0	0.06	0	0.02	41.51	31.69	45.81	39.67	0	1	0	565	481	644	11.7128	7.91429e-21	1.91755e-19	up	NW_019104491.1	3011596	3014492	-	LOC111004656	--	--	--	EG45-like domain containing protein [Momordica charantia]	EGC_CITJA RecName: Full=EG45-like domain containing protein; AltName: Full=Blight-associated protein p12; AltName: Full=Plant natriuretic peptide; Short=PNP; Flags: Precursor;	A0A6J1BR20_MOMCH SubName: Full=EG45-like domain containing protein {ECO:0000313|RefSeq:XP_022131452.1};	At2g18660	GO:0048046,apoplast; GO:0009627,systemic acquired resistance; GO:0006950,response to stress; GO:0006952,defense response; GO:0008150,biological_process; GO:0009605,response to external stimulus; GO:0009607,response to biotic stimulus; GO:0043207,response to external biotic stimulus; GO:0044419,biological process involved in interspecies interaction between organisms; GO:0050896,response to stimul…	PF03330.18:Lytic transglycolase	--
LOC111004659	14.03	13.96	8.47	12.1533	29.7	32.6	28.04	30.1133	364	404	227	1009	1086	755	1.01583	5.44352e-05	0.00290543	up	NW_019104491.1	1589123	1590485	+	LOC111004659	--	--	--	clathrin assembly protein At4g40080 [Momordica charantia]	CAP16_ARATH RecName: Full=Putative clathrin assembly protein At4g40080;	A0A6J1BR25_MOMCH SubName: Full=putative clathrin assembly protein At4g40080 {ECO:0000313|RefSeq:XP_022131457.1};	At4g40080	GO:0005905,clathrin-coated pit; GO:0030136,clathrin-coated vesicle; GO:0005794,Golgi apparatus; GO:0005545,1-phosphatidylinositol binding; GO:0032050,clathrin heavy chain binding; GO:0005546,phosphatidylinositol-4,5-bisphosphate binding; GO:0000149,SNARE binding; GO:0072583,clathrin-dependent endocytosis; GO:0006900,vesicle budding from membrane; GO:0003674,molecular_function; GO:0005488,binding;…	PF07651.16:ANTH domain	--	--	--
LOC111004659	7.51	10.34	9.61	9.15333	14.03	13.96	8.47	12.1533	229	330	260	364	404	227	1.31233	1.06565e-05	5.00091e-05	up	NW_019104491.1	1589123	1590485	+	LOC111004659	--	--	--	clathrin assembly protein At4g40080 [Momordica charantia]	CAP16_ARATH RecName: Full=Putative clathrin assembly protein At4g40080;	A0A6J1BR25_MOMCH SubName: Full=putative clathrin assembly protein At4g40080 {ECO:0000313|RefSeq:XP_022131457.1};	At4g40080	GO:0005905,clathrin-coated pit; GO:0030136,clathrin-coated vesicle; GO:0005794,Golgi apparatus; GO:0005545,1-phosphatidylinositol binding; GO:0032050,clathrin heavy chain binding; GO:0005546,phosphatidylinositol-4,5-bisphosphate binding; GO:0000149,SNARE binding; GO:0072583,clathrin-dependent endocytosis; GO:0006900,vesicle budding from membrane; GO:0003674,molecular_function; GO:0005488,binding;…	PF07651.16:ANTH domain	--
LOC111004705	22.88	33.28	13.92	23.36	52.62	78.14	75.33	68.6967	484	785	304	1457	2122	1653	1.27475	1.27081e-05	0.000890245	up	NW_019104488.1	3752694	3754710	-	LOC111004705	--	--	--	homeobox protein knotted-1-like 3 [Momordica charantia]	KNAT3_ARATH RecName: Full=Homeobox protein knotted-1-like 3; AltName: Full=Protein KNAT3;	A0A6J1BRF3_MOMCH SubName: Full=homeobox protein knotted-1-like 3 {ECO:0000313|RefSeq:XP_022131587.1};	At5g25220	GO:0005829,cytosol; GO:0005634,nucleus; GO:0003700,DNA-binding transcription factor activity; GO:0000981,DNA-binding transcription factor activity, RNA polymerase II-specific; GO:0000978,RNA polymerase II cis-regulatory region sequence-specific DNA binding; GO:0071345,cellular response to cytokine stimulus; GO:0009722,detection of cytokinin stimulus; GO:0006357,regulation of transcription by RNA …	PF05920.11:Homeobox KN domain	HB-other	TF	HB->HB-other
LOC111004705	167	193.32	161.39	173.903	22.88	33.28	13.92	23.36	4150	5031	3560	484	785	304	-2.02743	1.00902e-12	1.22237e-11	down	NW_019104488.1	3752694	3754710	-	LOC111004705	--	--	--	homeobox protein knotted-1-like 3 [Momordica charantia]	KNAT3_ARATH RecName: Full=Homeobox protein knotted-1-like 3; AltName: Full=Protein KNAT3;	A0A6J1BRF3_MOMCH SubName: Full=homeobox protein knotted-1-like 3 {ECO:0000313|RefSeq:XP_022131587.1};	At5g25220	GO:0005829,cytosol; GO:0005634,nucleus; GO:0003700,DNA-binding transcription factor activity; GO:0000981,DNA-binding transcription factor activity, RNA polymerase II-specific; GO:0000978,RNA polymerase II cis-regulatory region sequence-specific DNA binding; GO:0071345,cellular response to cytokine stimulus; GO:0009722,detection of cytokinin stimulus; GO:0006357,regulation of transcription by RNA …	PF05920.11:Homeobox KN domain	HB-other
LOC111004813	42.5	45.35	19.36	35.7367	79.24	88.8	106.41	91.4833	1352	1609	636	3300	3627	3512	1.07827	0.000284761	0.0104196	up	NW_019104491.1	2066736	2070950	+	LOC111004813	--	K14484 auxin-responsive protein IAA | (RefSeq) auxin-responsive protein IAA8-like (A)	ko04075: Plant hormone signal transduction	auxin-responsive protein IAA8-like [Momordica charantia]	IAA8_ARATH RecName: Full=Auxin-responsive protein IAA8; AltName: Full=Indoleacetic acid-induced protein 8;	A0A6J1BQ91_MOMCH RecName: Full=Auxin-responsive protein {ECO:0000256|RuleBase:RU004549};	At2g22670	GO:0005634,nucleus; GO:0009734,auxin-activated signaling pathway; GO:1901332,negative regulation of lateral root development; GO:0006355,regulation of transcription, DNA-templated; GO:0007154,cell communication; GO:0007165,signal transduction; GO:0008150,biological_process; GO:0009719,response to endogenous stimulus; GO:0009725,response to hormone; GO:0009733,response to auxin; GO:0009755,hormone…	PF02309.16:AUX/IAA family	AUX/IAA	TR	AUX/IAA
LOC111004813	496.47	504.78	496.91	499.387	42.5	45.35	19.36	35.7367	18556	19758	16486	1352	1609	636	-2.93104	3.29844e-23	9.43621e-22	down	NW_019104491.1	2066736	2070950	+	LOC111004813	--	K14484 auxin-responsive protein IAA | (RefSeq) auxin-responsive protein IAA8-like (A)	ko04075: Plant hormone signal transduction	auxin-responsive protein IAA8-like [Momordica charantia]	IAA8_ARATH RecName: Full=Auxin-responsive protein IAA8; AltName: Full=Indoleacetic acid-induced protein 8;	A0A6J1BQ91_MOMCH RecName: Full=Auxin-responsive protein {ECO:0000256|RuleBase:RU004549};	At2g22670	GO:0005634,nucleus; GO:0009734,auxin-activated signaling pathway; GO:1901332,negative regulation of lateral root development; GO:0006355,regulation of transcription, DNA-templated; GO:0007154,cell communication; GO:0007165,signal transduction; GO:0008150,biological_process; GO:0009719,response to endogenous stimulus; GO:0009725,response to hormone; GO:0009733,response to auxin; GO:0009755,hormone…	PF02309.16:AUX/IAA family	AUX/IAA
LOC111004836	44.44	42.69	33.91	40.3467	14.18	22.07	29.69	21.98	632	677	498	264	403	438	-1.20484	0.000117381	0.00520321	down	NW_019104491.1	3305216	3306683	+	LOC111004836	--	K00759 adenine phosphoribosyltransferase [EC:2.4.2.7] | (RefSeq) adenine phosphoribosyltransferase 5-like isoform X1 (A)	ko00230: Purine metabolism; ko01100: Metabolic pathways	adenine phosphoribosyltransferase 5-like isoform X1 [Momordica charantia]	APT2_ARATH RecName: Full=Adenine phosphoribosyltransferase 2; Short=APRT 2; Short=AtAPT2; EC=2.4.2.7;	A0A6J1BRW4_MOMCH RecName: Full=Adenine phosphoribosyltransferase {ECO:0000256|ARBA:ARBA00011893}; EC=2.4.2.7 {ECO:0000256|ARBA:ARBA00011893};	At1g80050	GO:0005829,cytosol; GO:0005794,Golgi apparatus; GO:0005886,plasma membrane; GO:0003999,adenine phosphoribosyltransferase activity; GO:0015114,phosphate ion transmembrane transporter activity; GO:0006168,adenine salvage; GO:0044209,AMP salvage; GO:0006166,purine ribonucleoside salvage; GO:0003674,molecular_function; GO:0003824,catalytic activity; GO:0016740,transferase activity; GO:0016757,transfe…	PF00156.27:Phosphoribosyl transferase domain	--	--	--
LOC111004836	313.97	219.74	230.26	254.657	44.44	42.69	33.91	40.3467	5246	3845	3415	632	677	498	-1.75585	2.84545e-10	2.6522e-09	down	NW_019104491.1	3305216	3306683	+	LOC111004836	--	K00759 adenine phosphoribosyltransferase [EC:2.4.2.7] | (RefSeq) adenine phosphoribosyltransferase 5-like isoform X1 (A)	ko00230: Purine metabolism; ko01100: Metabolic pathways	adenine phosphoribosyltransferase 5-like isoform X1 [Momordica charantia]	APT2_ARATH RecName: Full=Adenine phosphoribosyltransferase 2; Short=APRT 2; Short=AtAPT2; EC=2.4.2.7;	A0A6J1BRW4_MOMCH RecName: Full=Adenine phosphoribosyltransferase {ECO:0000256|ARBA:ARBA00011893}; EC=2.4.2.7 {ECO:0000256|ARBA:ARBA00011893};	At1g80050	GO:0005829,cytosol; GO:0005794,Golgi apparatus; GO:0005886,plasma membrane; GO:0003999,adenine phosphoribosyltransferase activity; GO:0015114,phosphate ion transmembrane transporter activity; GO:0006168,adenine salvage; GO:0044209,AMP salvage; GO:0006166,purine ribonucleoside salvage; GO:0003674,molecular_function; GO:0003824,catalytic activity; GO:0016740,transferase activity; GO:0016757,transfe…	PF00156.27:Phosphoribosyl transferase domain	--
LOC111004837	19.72	25.37	27.69	24.26	12.64	10.81	14.27	12.5733	1054	1512	1528	884	742	791	-1.27829	9.69581e-06	0.000701137	down	NW_019104491.1	3306435	3311336	-	LOC111004837	--	--	--	hypothetical protein Csa_2G381880 [Cucumis sativus]	--	A0A0A0LME2_CUCSA SubName: Full=Uncharacterized protein {ECO:0000313|EMBL:KGN62963.1};	--	GO:0016021,integral component of membrane; GO:0005575,cellular_component; GO:0016020,membrane; GO:0031224,intrinsic component of membrane; GO:0110165,cellular anatomical entity	--	--	--	--
LOC111004837	31.34	17.99	18	22.4433	19.72	25.37	27.69	24.26	1968	1183	1003	1054	1512	1528	1.03206	0.00607501	0.0151415	up	NW_019104491.1	3306435	3311336	-	LOC111004837	--	--	--	hypothetical protein Csa_2G381880 [Cucumis sativus]	--	A0A0A0LME2_CUCSA SubName: Full=Uncharacterized protein {ECO:0000313|EMBL:KGN62963.1};	--	GO:0016021,integral component of membrane; GO:0005575,cellular_component; GO:0016020,membrane; GO:0031224,intrinsic component of membrane; GO:0110165,cellular anatomical entity	--	--
LOC111004952	0	0	0	0	1.96	0.48	2.59	1.67667	0	0	0	42	10	44	6.99321	7.30208e-05	0.00360163	up	NW_019104491.1	1551573	1552431	-	LOC111004952	--	--	--	protein LOC111004952 [Momordica charantia]	--	A0A6J1BSJ2_MOMCH SubName: Full=uncharacterized protein LOC111004952 {ECO:0000313|RefSeq:XP_022131967.1};	At1g22470	--	PF05340.12:Protein of unknown function (DUF740)	--	--	--
LOC111004952	0.26	2.14	1.88	1.42667	0	0	0	0	5	43	32	0	0	0	-6.09687	0.00394011	0.0103473	down	NW_019104491.1	1551573	1552431	-	LOC111004952	--	--	--	protein LOC111004952 [Momordica charantia]	--	A0A6J1BSJ2_MOMCH SubName: Full=uncharacterized protein LOC111004952 {ECO:0000313|RefSeq:XP_022131967.1};	At1g22470	--	PF05340.12:Protein of unknown function (DUF740)	--
LOC111004970	1.76	0.99	1.53	1.42667	3.86	7.33	5.77	5.65333	40	25	36	115	214	136	1.62478	0.00135469	0.0350212	up	NW_019104491.1	1474040	1475555	-	LOC111004970	--	--	--	protein EXORDIUM-like 2 [Momordica charantia]	PHI1_TOBAC RecName: Full=Protein PHOSPHATE-INDUCED 1 {ECO:0000303|PubMed:10189698}; Flags: Precursor;	A0A6J1BR02_MOMCH SubName: Full=protein EXORDIUM-like 2 {ECO:0000313|RefSeq:XP_022131991.1};	At5g64260	GO:0048046,apoplast; GO:0005615,extracellular space; GO:0005575,cellular_component; GO:0005576,extracellular region; GO:0110165,cellular anatomical entity	PF04674.12:Phosphate-induced protein 1 conserved region	--	--	--
LOC111004970	14.57	5.11	10.76	10.1467	1.76	0.99	1.53	1.42667	389	143	255	40	25	36	-1.89729	0.00180156	0.00519408	down	NW_019104491.1	1474040	1475555	-	LOC111004970	--	--	--	protein EXORDIUM-like 2 [Momordica charantia]	PHI1_TOBAC RecName: Full=Protein PHOSPHATE-INDUCED 1 {ECO:0000303|PubMed:10189698}; Flags: Precursor;	A0A6J1BR02_MOMCH SubName: Full=protein EXORDIUM-like 2 {ECO:0000313|RefSeq:XP_022131991.1};	At5g64260	GO:0048046,apoplast; GO:0005615,extracellular space; GO:0005575,cellular_component; GO:0005576,extracellular region; GO:0110165,cellular anatomical entity	PF04674.12:Phosphate-induced protein 1 conserved region	--
LOC111005165	74.92	72.26	101.28	82.82	49.5	42.39	49.38	47.09	3981	4282	5558	3443	2892	2722	-1.15966	0.000104096	0.00475485	down	NW_019104491.1	256870	260310	-	LOC111005165	--	K13416 brassinosteroid insensitive 1-associated receptor kinase 1 [EC:2.7.10.1 2.7.11.1] | (RefSeq) BRASSINOSTEROID INSENSITIVE 1-associated receptor kinase 1-like (A)	ko04016: MAPK signaling pathway - plant; ko04075: Plant hormone signal transduction; ko04626: Plant-pathogen interaction	cysteine-rich receptor-like protein kinase 2 [Momordica charantia]	CRK2_ARATH RecName: Full=Cysteine-rich receptor-like protein kinase 2; Short=Cysteine-rich RLK2; EC=2.7.11.-; Flags: Precursor;	A0A6J1BRZ8_MOMCH SubName: Full=cysteine-rich receptor-like protein kinase 2 {ECO:0000313|RefSeq:XP_022132270.1};	At1g70520	GO:0016021,integral component of membrane; GO:0005886,plasma membrane; GO:0009506,plasmodesma; GO:0005524,ATP binding; GO:0016301,kinase activity; GO:0106310,protein serine kinase activity; GO:0004674,protein serine/threonine kinase activity; GO:0106311,protein threonine kinase activity; GO:0046777,protein autophosphorylation; GO:0072593,reactive oxygen species metabolic process; GO:0010193,respo…	PF00069.25:Protein kinase domain	--	--	--
LOC111005165	10.59	5.58	5.72	7.29667	74.92	72.26	101.28	82.82	661	365	317	3981	4282	5558	4.44125	6.17868e-28	2.49743e-26	up	NW_019104491.1	256870	260310	-	LOC111005165	--	K13416 brassinosteroid insensitive 1-associated receptor kinase 1 [EC:2.7.10.1 2.7.11.1] | (RefSeq) BRASSINOSTEROID INSENSITIVE 1-associated receptor kinase 1-like (A)	ko04016: MAPK signaling pathway - plant; ko04075: Plant hormone signal transduction; ko04626: Plant-pathogen interaction	cysteine-rich receptor-like protein kinase 2 [Momordica charantia]	CRK2_ARATH RecName: Full=Cysteine-rich receptor-like protein kinase 2; Short=Cysteine-rich RLK2; EC=2.7.11.-; Flags: Precursor;	A0A6J1BRZ8_MOMCH SubName: Full=cysteine-rich receptor-like protein kinase 2 {ECO:0000313|RefSeq:XP_022132270.1};	At1g70520	GO:0016021,integral component of membrane; GO:0005886,plasma membrane; GO:0009506,plasmodesma; GO:0005524,ATP binding; GO:0016301,kinase activity; GO:0106310,protein serine kinase activity; GO:0004674,protein serine/threonine kinase activity; GO:0106311,protein threonine kinase activity; GO:0046777,protein autophosphorylation; GO:0072593,reactive oxygen species metabolic process; GO:0010193,respo…	PF00069.25:Protein kinase domain	--
LOC111005175	0.2	0.44	0.28	0.306667	1.28	1.17	1.73	1.39333	14	34	20	116	104	124	1.88082	0.000360802	0.0126377	up	NW_019104491.1	4657883	4661612	+	LOC111005175	--	K13420 LRR receptor-like serine/threonine-protein kinase FLS2 [EC:2.7.11.1] | (RefSeq) LRR receptor-like serine/threonine-protein kinase EFR (A)	ko04016: MAPK signaling pathway - plant; ko04626: Plant-pathogen interaction	receptor-like protein kinase At3g47110 [Momordica charantia]	Y3471_ARATH RecName: Full=Putative receptor-like protein kinase At3g47110; EC=2.7.11.1; Flags: Precursor;	A0A6J1BRT9_MOMCH SubName: Full=putative receptor-like protein kinase At3g47110 {ECO:0000313|RefSeq:XP_022132281.1};	At3g47090	GO:0016021,integral component of membrane; GO:0005886,plasma membrane; GO:0005524,ATP binding; GO:0106310,protein serine kinase activity; GO:0106311,protein threonine kinase activity; GO:0000166,nucleotide binding; GO:0003674,molecular_function; GO:0005488,binding; GO:0017076,purine nucleotide binding; GO:0030554,adenyl nucleotide binding; GO:0032553,ribonucleotide binding; GO:0032555,purine ribo…	PF13855.6:Leucine rich repeat	--	--	--
LOC111005175	1.88	1.56	1.37	1.60333	0.2	0.44	0.28	0.306667	153	133	99	14	34	20	-1.49613	0.00708458	0.0173013	down	NW_019104491.1	4657883	4661612	+	LOC111005175	--	K13420 LRR receptor-like serine/threonine-protein kinase FLS2 [EC:2.7.11.1] | (RefSeq) LRR receptor-like serine/threonine-protein kinase EFR (A)	ko04016: MAPK signaling pathway - plant; ko04626: Plant-pathogen interaction	receptor-like protein kinase At3g47110 [Momordica charantia]	Y3471_ARATH RecName: Full=Putative receptor-like protein kinase At3g47110; EC=2.7.11.1; Flags: Precursor;	A0A6J1BRT9_MOMCH SubName: Full=putative receptor-like protein kinase At3g47110 {ECO:0000313|RefSeq:XP_022132281.1};	At3g47090	GO:0016021,integral component of membrane; GO:0005886,plasma membrane; GO:0005524,ATP binding; GO:0106310,protein serine kinase activity; GO:0106311,protein threonine kinase activity; GO:0000166,nucleotide binding; GO:0003674,molecular_function; GO:0005488,binding; GO:0017076,purine nucleotide binding; GO:0030554,adenyl nucleotide binding; GO:0032553,ribonucleotide binding; GO:0032555,purine ribo…	PF13855.6:Leucine rich repeat	--
LOC111005294	2.52	3.07	1.28	2.29	7.23	9.65	7.75	8.21	214	291	112	804	1053	683	1.56369	6.30805e-07	6.82662e-05	up	NW_019104492.1	4311335	4318112	-	LOC111005294	--	K10999 cellulose synthase A [EC:2.4.1.12] | (RefSeq) cellulose synthase A catalytic subunit 2 [UDP-forming]-like (A)	--	cellulose synthase A catalytic subunit 2 [UDP-forming]	CESA2_ARATH RecName: Full=Cellulose synthase A catalytic subunit 2 [UDP-forming]; Short=AtCesA2; Short=Ath-A; EC=2.4.1.12;	A0A6J1BS98_MOMCH RecName: Full=Cellulose synthase {ECO:0000256|RuleBase:RU361116}; EC=2.4.1.12 {ECO:0000256|RuleBase:RU361116};	At4g39350	GO:0016021,integral component of membrane; GO:0005886,plasma membrane; GO:0005802,trans-Golgi network; GO:0016760,cellulose synthase (UDP-forming) activity; GO:0016759,cellulose synthase activity; GO:0046872,metal ion binding; GO:0071555,cell wall organization; GO:0030244,cellulose biosynthetic process; GO:0009833,plant-type primary cell wall biogenesis; GO:0003674,molecular_function; GO:0003824,…	PF03552.14:Cellulose synthase	--	--	--
LOC111005294	5.45	13.3	11.68	10.1433	2.52	3.07	1.28	2.29	544	1390	1035	214	291	112	-1.25614	0.00300273	0.00815495	down	NW_019104492.1	4311335	4318112	-	LOC111005294	--	K10999 cellulose synthase A [EC:2.4.1.12] | (RefSeq) cellulose synthase A catalytic subunit 2 [UDP-forming]-like (A)	--	cellulose synthase A catalytic subunit 2 [UDP-forming]	CESA2_ARATH RecName: Full=Cellulose synthase A catalytic subunit 2 [UDP-forming]; Short=AtCesA2; Short=Ath-A; EC=2.4.1.12;	A0A6J1BS98_MOMCH RecName: Full=Cellulose synthase {ECO:0000256|RuleBase:RU361116}; EC=2.4.1.12 {ECO:0000256|RuleBase:RU361116};	At4g39350	GO:0016021,integral component of membrane; GO:0005886,plasma membrane; GO:0005802,trans-Golgi network; GO:0016760,cellulose synthase (UDP-forming) activity; GO:0016759,cellulose synthase activity; GO:0046872,metal ion binding; GO:0071555,cell wall organization; GO:0030244,cellulose biosynthetic process; GO:0009833,plant-type primary cell wall biogenesis; GO:0003674,molecular_function; GO:0003824,…	PF03552.14:Cellulose synthase	--
LOC111005339	3.88	5.87	1.79	3.84667	0.87	0.76	1.74	1.12333	99	167	47	29	25	46	-2.03867	0.000586478	0.0184993	down	NW_019104492.1	740567	743958	-	LOC111005339	--	--	--	GDSL esterase/lipase EXL3-like [Momordica charantia]	EXL3_ARATH RecName: Full=GDSL esterase/lipase EXL3; EC=3.1.1.-; AltName: Full=Family II extracellular lipase 3; Short=Family II lipase EXL3; Flags: Precursor;	A0A6J1BWF1_MOMCH SubName: Full=GDSL esterase/lipase EXL3-like {ECO:0000313|RefSeq:XP_022132498.1};	At1g75900	GO:0005576,extracellular region; GO:0016298,lipase activity; GO:0016042,lipid catabolic process; GO:0003674,molecular_function; GO:0003824,catalytic activity; GO:0016787,hydrolase activity; GO:0016788,hydrolase activity, acting on ester bonds; GO:0006629,lipid metabolic process; GO:0008150,biological_process; GO:0008152,metabolic process; GO:0009056,catabolic process; GO:0044238,primary metabolic…	PF00657.22:GDSL-like Lipase/Acylhydrolase	--	--	--
LOC111005339	10.95	27.13	28.81	22.2967	3.88	5.87	1.79	3.84667	328	851	766	99	167	47	-1.66043	0.000971971	0.00300334	down	NW_019104492.1	740567	743958	-	LOC111005339	--	--	--	GDSL esterase/lipase EXL3-like [Momordica charantia]	EXL3_ARATH RecName: Full=GDSL esterase/lipase EXL3; EC=3.1.1.-; AltName: Full=Family II extracellular lipase 3; Short=Family II lipase EXL3; Flags: Precursor;	A0A6J1BWF1_MOMCH SubName: Full=GDSL esterase/lipase EXL3-like {ECO:0000313|RefSeq:XP_022132498.1};	At1g75900	GO:0005576,extracellular region; GO:0016298,lipase activity; GO:0016042,lipid catabolic process; GO:0003674,molecular_function; GO:0003824,catalytic activity; GO:0016787,hydrolase activity; GO:0016788,hydrolase activity, acting on ester bonds; GO:0006629,lipid metabolic process; GO:0008150,biological_process; GO:0008152,metabolic process; GO:0009056,catabolic process; GO:0044238,primary metabolic…	PF00657.22:GDSL-like Lipase/Acylhydrolase	--
LOC111005388	7.32	3.8	3.83	4.98333	0.44	1.5	0.74	0.893333	76	44	41	6	20	8	-2.82544	0.000129475	0.00565606	down	NW_019104492.1	4696965	4697509	+	LOC111005388	--	--	--	cysteine proteinase inhibitor 6-like [Momordica charantia]	CYT8_ORYSJ RecName: Full=Cysteine proteinase inhibitor 8; AltName: Full=Oryzacystatin VIII; Short=OC-VIII; AltName: Full=Oryzacystatin-8; Flags: Precursor;	A0A6J1BU61_MOMCH SubName: Full=cysteine proteinase inhibitor 6-like {ECO:0000313|RefSeq:XP_022132557.1};	At5g47550	GO:0005576,extracellular region; GO:0004869,cysteine-type endopeptidase inhibitor activity; GO:0006952,defense response; GO:0003674,molecular_function; GO:0004857,enzyme inhibitor activity; GO:0004866,endopeptidase inhibitor activity; GO:0030234,enzyme regulator activity; GO:0030414,peptidase inhibitor activity; GO:0061134,peptidase regulator activity; GO:0061135,endopeptidase regulator activity;…	PF16845.5:Aspartic acid proteinase inhibitor	--	--	--
LOC111005388	15.42	23.73	36.6	25.25	7.32	3.8	3.83	4.98333	188	303	396	76	44	41	-1.39582	0.00790547	0.0190451	down	NW_019104492.1	4696965	4697509	+	LOC111005388	--	--	--	cysteine proteinase inhibitor 6-like [Momordica charantia]	CYT8_ORYSJ RecName: Full=Cysteine proteinase inhibitor 8; AltName: Full=Oryzacystatin VIII; Short=OC-VIII; AltName: Full=Oryzacystatin-8; Flags: Precursor;	A0A6J1BU61_MOMCH SubName: Full=cysteine proteinase inhibitor 6-like {ECO:0000313|RefSeq:XP_022132557.1};	At5g47550	GO:0005576,extracellular region; GO:0004869,cysteine-type endopeptidase inhibitor activity; GO:0006952,defense response; GO:0003674,molecular_function; GO:0004857,enzyme inhibitor activity; GO:0004866,endopeptidase inhibitor activity; GO:0030234,enzyme regulator activity; GO:0030414,peptidase inhibitor activity; GO:0061134,peptidase regulator activity; GO:0061135,endopeptidase regulator activity;…	PF16845.5:Aspartic acid proteinase inhibitor	--
LOC111005423	7.76	6.96	7.92	7.54667	18.65	19.69	23.12	20.4867	293	293	309	922	955	906	1.10573	3.92236e-05	0.00221402	up	NW_019104492.1	1120751	1125352	-	LOC111005423	--	K12637 3-epi-6-deoxocathasterone 23-monooxygenase [EC:1.14.14.147] | (RefSeq) 3-epi-6-deoxocathasterone 23-monooxygenase isoform X1 (A)	ko00905: Brassinosteroid biosynthesis; ko01100: Metabolic pathways; ko01110: Biosynthesis of secondary metabolites	3-epi-6-deoxocathasterone 23-monooxygenase isoform X1 [Momordica charantia]	C90C1_ARATH RecName: Full=3-epi-6-deoxocathasterone 23-monooxygenase CYP90C1 {ECO:0000305}; EC=1.14.14.147 {ECO:0000269|PubMed:17138693}; AltName: Full=Cytochrome P450 90C1 {ECO:0000303|PubMed:9694802}; AltName: Full=Protein ROTUNDIFOLIA 3 {ECO:0000303|PubMed:9694802};	A0A6J1BUA0_MOMCH SubName: Full=3-epi-6-deoxocathasterone 23-monooxygenase isoform X1 {ECO:0000313|RefSeq:XP_022132597.1};	At4g36380	GO:0005789,endoplasmic reticulum membrane; GO:0016021,integral component of membrane; GO:0102097,(22S)-22-hydroxy-5alpha-campestan-3-one C-23 hydroxylase activity; GO:0102136,3-epi-6-deoxocathasterone C-23 hydroxylase activity; GO:0020037,heme binding; GO:0005506,iron ion binding; GO:0004497,monooxygenase activity; GO:0016491,oxidoreductase activity; GO:0016709,oxidoreductase activity, acting on …	PF00067.22:Cytochrome P450	--	--	--
LOC111005423	147.82	92.57	97.76	112.717	7.76	6.96	7.92	7.54667	6560	4302	3851	293	293	309	-2.97703	7.46636e-19	1.57865e-17	down	NW_019104492.1	1120751	1125352	-	LOC111005423	--	K12637 3-epi-6-deoxocathasterone 23-monooxygenase [EC:1.14.14.147] | (RefSeq) 3-epi-6-deoxocathasterone 23-monooxygenase isoform X1 (A)	ko00905: Brassinosteroid biosynthesis; ko01100: Metabolic pathways; ko01110: Biosynthesis of secondary metabolites	3-epi-6-deoxocathasterone 23-monooxygenase isoform X1 [Momordica charantia]	C90C1_ARATH RecName: Full=3-epi-6-deoxocathasterone 23-monooxygenase CYP90C1 {ECO:0000305}; EC=1.14.14.147 {ECO:0000269|PubMed:17138693}; AltName: Full=Cytochrome P450 90C1 {ECO:0000303|PubMed:9694802}; AltName: Full=Protein ROTUNDIFOLIA 3 {ECO:0000303|PubMed:9694802};	A0A6J1BUA0_MOMCH SubName: Full=3-epi-6-deoxocathasterone 23-monooxygenase isoform X1 {ECO:0000313|RefSeq:XP_022132597.1};	At4g36380	GO:0005789,endoplasmic reticulum membrane; GO:0016021,integral component of membrane; GO:0102097,(22S)-22-hydroxy-5alpha-campestan-3-one C-23 hydroxylase activity; GO:0102136,3-epi-6-deoxocathasterone C-23 hydroxylase activity; GO:0020037,heme binding; GO:0005506,iron ion binding; GO:0004497,monooxygenase activity; GO:0016491,oxidoreductase activity; GO:0016709,oxidoreductase activity, acting on …	PF00067.22:Cytochrome P450	--
LOC111005452	103.25	79.65	131.33	104.743	49.51	41.6	47.61	46.24	3035	2611	3987	1905	1570	1452	-1.5328	3.33684e-06	0.00027852	down	NW_019104492.1	4736268	4742387	+	LOC111005452	--	K16280 E3 ubiquitin-protein ligase RGLG [EC:2.3.2.27] | (RefSeq) E3 ubiquitin-protein ligase RGLG3 isoform X1 (A)	--	E3 ubiquitin-protein ligase RGLG3 isoform X1 [Momordica charantia]	RGLG3_ARATH RecName: Full=E3 ubiquitin-protein ligase RGLG3 {ECO:0000305}; EC=2.3.2.27 {ECO:0000305}; AltName: Full=RING domain ligase 3 {ECO:0000303|PubMed:22898498};	A0A6J1BSU9_MOMCH SubName: Full=E3 ubiquitin-protein ligase RGLG3 isoform X1 {ECO:0000313|RefSeq:XP_022132641.1};	At5g63970	GO:0005737,cytoplasm; GO:0005634,nucleus; GO:0046872,metal ion binding; GO:0004842,ubiquitin-protein transferase activity; GO:0042742,defense response to bacterium; GO:0009867,jasmonic acid mediated signaling pathway; GO:0009611,response to wounding; GO:0003674,molecular_function; GO:0005488,binding; GO:0043167,ion binding; GO:0043169,cation binding; GO:0003824,catalytic activity; GO:0016740,tran…	PF07002.16:Copine	--	--	--
LOC111005452	77.14	36.3	37.16	50.2	103.25	79.65	131.33	104.743	2664	1313	1139	3035	2611	3987	2.00405	8.8068e-06	4.18261e-05	up	NW_019104492.1	4736268	4742387	+	LOC111005452	--	K16280 E3 ubiquitin-protein ligase RGLG [EC:2.3.2.27] | (RefSeq) E3 ubiquitin-protein ligase RGLG3 isoform X1 (A)	--	E3 ubiquitin-protein ligase RGLG3 isoform X1 [Momordica charantia]	RGLG3_ARATH RecName: Full=E3 ubiquitin-protein ligase RGLG3 {ECO:0000305}; EC=2.3.2.27 {ECO:0000305}; AltName: Full=RING domain ligase 3 {ECO:0000303|PubMed:22898498};	A0A6J1BSU9_MOMCH SubName: Full=E3 ubiquitin-protein ligase RGLG3 isoform X1 {ECO:0000313|RefSeq:XP_022132641.1};	At5g63970	GO:0005737,cytoplasm; GO:0005634,nucleus; GO:0046872,metal ion binding; GO:0004842,ubiquitin-protein transferase activity; GO:0042742,defense response to bacterium; GO:0009867,jasmonic acid mediated signaling pathway; GO:0009611,response to wounding; GO:0003674,molecular_function; GO:0005488,binding; GO:0043167,ion binding; GO:0043169,cation binding; GO:0003824,catalytic activity; GO:0016740,tran…	PF07002.16:Copine	--
LOC111005502	15.88	6.12	12.21	11.4033	3.29	1.39	4.29	2.99	107	46	85	29	12	30	-2.2802	0.00107547	0.0295556	down	NW_019104492.1	4712952	4713305	+	LOC111005502	--	--	--	cysteine proteinase inhibitor 7 [Momordica charantia]	CYT7_ORYSJ RecName: Full=Putative cysteine proteinase inhibitor 7; AltName: Full=Oryzacystatin VII; Short=OC-VII; AltName: Full=Oryzacystatin-7; Flags: Precursor;	A0A6J1BTV5_MOMCH SubName: Full=putative cysteine proteinase inhibitor 7 {ECO:0000313|RefSeq:XP_022132704.1};	At5g47550	GO:0005576,extracellular region; GO:0004869,cysteine-type endopeptidase inhibitor activity; GO:0006952,defense response; GO:0003674,molecular_function; GO:0004857,enzyme inhibitor activity; GO:0004866,endopeptidase inhibitor activity; GO:0030234,enzyme regulator activity; GO:0030414,peptidase inhibitor activity; GO:0061134,peptidase regulator activity; GO:0061135,endopeptidase regulator activity;…	PF16845.5:Aspartic acid proteinase inhibitor	--	--	--
LOC111005502	2.9	5.79	6.4	5.03	15.88	6.12	12.21	11.4033	23	48	45	107	46	85	2.1657	0.000887533	0.0027687	up	NW_019104492.1	4712952	4713305	+	LOC111005502	--	--	--	cysteine proteinase inhibitor 7 [Momordica charantia]	CYT7_ORYSJ RecName: Full=Putative cysteine proteinase inhibitor 7; AltName: Full=Oryzacystatin VII; Short=OC-VII; AltName: Full=Oryzacystatin-7; Flags: Precursor;	A0A6J1BTV5_MOMCH SubName: Full=putative cysteine proteinase inhibitor 7 {ECO:0000313|RefSeq:XP_022132704.1};	At5g47550	GO:0005576,extracellular region; GO:0004869,cysteine-type endopeptidase inhibitor activity; GO:0006952,defense response; GO:0003674,molecular_function; GO:0004857,enzyme inhibitor activity; GO:0004866,endopeptidase inhibitor activity; GO:0030234,enzyme regulator activity; GO:0030414,peptidase inhibitor activity; GO:0061134,peptidase regulator activity; GO:0061135,endopeptidase regulator activity;…	PF16845.5:Aspartic acid proteinase inhibitor	--
LOC111005526	111.61	95.77	108.84	105.407	66.28	56.99	72.14	65.1367	2686	2570	2705	2088	1761	1801	-1.02384	7.20893e-05	0.00357983	down	NW_019104492.1	3714261	3717993	+	LOC111005526	--	--	--	B3 domain-containing protein At3g06220-like [Momordica charantia]	Y5698_ARATH RecName: Full=Putative B3 domain-containing protein At5g66980;	A0A6J1BX56_MOMCH SubName: Full=B3 domain-containing protein At3g06220-like {ECO:0000313|RefSeq:XP_022132733.1};	At5g66980	GO:0005634,nucleus; GO:0003677,DNA binding; GO:0006355,regulation of transcription, DNA-templated; GO:0003674,molecular_function; GO:0003676,nucleic acid binding; GO:0005488,binding; GO:0097159,organic cyclic compound binding; GO:1901363,heterocyclic compound binding; GO:0006139,nucleobase-containing compound metabolic process; GO:0006351,transcription, DNA-templated; GO:0006725,cellular aromatic…	PF02362.21:B3 DNA binding domain	B3	TF	B3->B3
LOC111005526	85.95	62.69	66.11	71.5833	111.61	95.77	108.84	105.407	2430	1856	1659	2686	2570	2705	1.48859	5.16422e-07	3.04531e-06	up	NW_019104492.1	3714261	3717993	+	LOC111005526	--	--	--	B3 domain-containing protein At3g06220-like [Momordica charantia]	Y5698_ARATH RecName: Full=Putative B3 domain-containing protein At5g66980;	A0A6J1BX56_MOMCH SubName: Full=B3 domain-containing protein At3g06220-like {ECO:0000313|RefSeq:XP_022132733.1};	At5g66980	GO:0005634,nucleus; GO:0003677,DNA binding; GO:0006355,regulation of transcription, DNA-templated; GO:0003674,molecular_function; GO:0003676,nucleic acid binding; GO:0005488,binding; GO:0097159,organic cyclic compound binding; GO:1901363,heterocyclic compound binding; GO:0006139,nucleobase-containing compound metabolic process; GO:0006351,transcription, DNA-templated; GO:0006725,cellular aromatic…	PF02362.21:B3 DNA binding domain	B3
LOC111005566	55.85	56.29	125.04	79.06	367.76	585.59	695.83	549.727	2168	2437	5013	18688	29187	28024	2.39148	2.89445e-08	5.22066e-06	up	NW_019104492.1	566484	575765	+	LOC111005566	--	K20547 basic endochitinase B [EC:3.2.1.14] | (RefSeq) endochitinase A-like (A)	ko00520: Amino sugar and nucleotide sugar metabolism; ko01100: Metabolic pathways; ko04016: MAPK signaling pathway - plant	endochitinase A-like [Momordica charantia]	CHIX_PEA RecName: Full=Endochitinase; EC=3.2.1.14; Flags: Precursor;	A0A6J1BU42_MOMCH SubName: Full=endochitinase A-like {ECO:0000313|RefSeq:XP_022132794.1};	At3g12500	GO:0008061,chitin binding; GO:0004568,chitinase activity; GO:0016998,cell wall macromolecule catabolic process; GO:0006032,chitin catabolic process; GO:0006952,defense response; GO:0000272,polysaccharide catabolic process; GO:0003674,molecular_function; GO:0005488,binding; GO:0097367,carbohydrate derivative binding; GO:0003824,catalytic activity; GO:0004553,hydrolase activity, hydrolyzing O-glyco…	PF00182.19:Chitinase class I	--	--	--
LOC111005566	31.88	10.11	22.92	21.6367	55.85	56.29	125.04	79.06	1454	483	928	2168	2437	5013	2.845	2.74292e-07	1.68556e-06	up	NW_019104492.1	566484	575765	+	LOC111005566	--	K20547 basic endochitinase B [EC:3.2.1.14] | (RefSeq) endochitinase A-like (A)	ko00520: Amino sugar and nucleotide sugar metabolism; ko01100: Metabolic pathways; ko04016: MAPK signaling pathway - plant	endochitinase A-like [Momordica charantia]	CHIX_PEA RecName: Full=Endochitinase; EC=3.2.1.14; Flags: Precursor;	A0A6J1BU42_MOMCH SubName: Full=endochitinase A-like {ECO:0000313|RefSeq:XP_022132794.1};	At3g12500	GO:0008061,chitin binding; GO:0004568,chitinase activity; GO:0016998,cell wall macromolecule catabolic process; GO:0006032,chitin catabolic process; GO:0006952,defense response; GO:0000272,polysaccharide catabolic process; GO:0003674,molecular_function; GO:0005488,binding; GO:0097367,carbohydrate derivative binding; GO:0003824,catalytic activity; GO:0004553,hydrolase activity, hydrolyzing O-glyco…	PF00182.19:Chitinase class I	--
LOC111005580	332.87	351.49	336.87	340.41	214.58	210.87	206.18	210.543	7947	9358	8306	6706	6464	5107	-1.01338	5.0923e-07	5.66726e-05	down	NW_019104492.1	2246843	2249182	-	LOC111005580	--	--	--	nicotinamidase 1 [Momordica charantia]	NIC1_ARATH RecName: Full=Nicotinamidase 1 {ECO:0000305}; Short=AtNIC1 {ECO:0000303|PubMed:17335512}; EC=3.5.1.19 {ECO:0000269|PubMed:17335512}; AltName: Full=Nicotinamide deamidase 1;	A0A6J1BXE0_MOMCH SubName: Full=nicotinamidase 1 {ECO:0000313|RefSeq:XP_022132823.1};	At2g22570	GO:0008936,nicotinamidase activity; GO:0019365,pyridine nucleotide salvage; GO:0009737,response to abscisic acid; GO:0003674,molecular_function; GO:0003824,catalytic activity; GO:0016787,hydrolase activity; GO:0016810,hydrolase activity, acting on carbon-nitrogen (but not peptide) bonds; GO:0016811,hydrolase activity, acting on carbon-nitrogen (but not peptide) bonds, in linear amides; GO:0006139…	PF00857.20:Isochorismatase family	--	--	--
LOC111005580	69.95	45.79	51.81	55.85	332.87	351.49	336.87	340.41	1962	1345	1290	7947	9358	8306	3.5234	4.29039e-35	2.60437e-33	up	NW_019104492.1	2246843	2249182	-	LOC111005580	--	--	--	nicotinamidase 1 [Momordica charantia]	NIC1_ARATH RecName: Full=Nicotinamidase 1 {ECO:0000305}; Short=AtNIC1 {ECO:0000303|PubMed:17335512}; EC=3.5.1.19 {ECO:0000269|PubMed:17335512}; AltName: Full=Nicotinamide deamidase 1;	A0A6J1BXE0_MOMCH SubName: Full=nicotinamidase 1 {ECO:0000313|RefSeq:XP_022132823.1};	At2g22570	GO:0008936,nicotinamidase activity; GO:0019365,pyridine nucleotide salvage; GO:0009737,response to abscisic acid; GO:0003674,molecular_function; GO:0003824,catalytic activity; GO:0016787,hydrolase activity; GO:0016810,hydrolase activity, acting on carbon-nitrogen (but not peptide) bonds; GO:0016811,hydrolase activity, acting on carbon-nitrogen (but not peptide) bonds, in linear amides; GO:0006139…	PF00857.20:Isochorismatase family	--
LOC111005790	4.72	10.75	2.32	5.93	16.12	55.51	20.94	30.8567	266	676	135	1190	4019	1225	2.11693	7.43839e-05	0.00363624	up	NW_019104488.1	3563981	3567608	+	LOC111005790	--	K14515 EIN3-binding F-box protein | (RefSeq) EIN3-binding F-box protein 1 (A)	ko04016: MAPK signaling pathway - plant; ko04075: Plant hormone signal transduction	EIN3-binding F-box protein 1 [Momordica charantia]	EBF2_ARATH RecName: Full=EIN3-binding F-box protein 2;	A0A6J1BUE6_MOMCH SubName: Full=EIN3-binding F-box protein 1 {ECO:0000313|RefSeq:XP_022133120.1};	At5g25350	GO:0005634,nucleus; GO:0019005,SCF ubiquitin ligase complex; GO:0009873,ethylene-activated signaling pathway; GO:0010105,negative regulation of ethylene-activated signaling pathway; GO:0016567,protein ubiquitination; GO:0009723,response to ethylene; GO:0031146,SCF-dependent proteasomal ubiquitin-dependent protein catabolic process; GO:0006511,ubiquitin-dependent protein catabolic process; GO:0000…	PF13516.6:Leucine Rich repeat	--	--	--
LOC111005790	24.38	90.2	64.39	59.6567	4.72	10.75	2.32	5.93	1615	6258	3787	266	676	135	-2.48447	6.38087e-06	3.1152e-05	down	NW_019104488.1	3563981	3567608	+	LOC111005790	--	K14515 EIN3-binding F-box protein | (RefSeq) EIN3-binding F-box protein 1 (A)	ko04016: MAPK signaling pathway - plant; ko04075: Plant hormone signal transduction	EIN3-binding F-box protein 1 [Momordica charantia]	EBF2_ARATH RecName: Full=EIN3-binding F-box protein 2;	A0A6J1BUE6_MOMCH SubName: Full=EIN3-binding F-box protein 1 {ECO:0000313|RefSeq:XP_022133120.1};	At5g25350	GO:0005634,nucleus; GO:0019005,SCF ubiquitin ligase complex; GO:0009873,ethylene-activated signaling pathway; GO:0010105,negative regulation of ethylene-activated signaling pathway; GO:0016567,protein ubiquitination; GO:0009723,response to ethylene; GO:0031146,SCF-dependent proteasomal ubiquitin-dependent protein catabolic process; GO:0006511,ubiquitin-dependent protein catabolic process; GO:0000…	PF13516.6:Leucine Rich repeat	--
LOC111005817	5.7	11.75	2.74	6.73	1.68	2.07	1.84	1.86333	137	315	68	53	64	46	-2.08711	6.51376e-05	0.00330789	down	NW_019104492.1	1285303	1288221	+	LOC111005817	--	K21483 salicylate 1-O-methyltransferase [EC:2.1.1.274] | (RefSeq) salicylate carboxymethyltransferase-like (A)	--	salicylate carboxymethyltransferase-like [Momordica charantia]	BSMT1_PETHY RecName: Full=S-adenosyl-L-methionine:benzoic acid/salicylic acid carboxyl methyltransferase 1 {ECO:0000303|PubMed:14630969}; Short=PhBSMT1 {ECO:0000303|PubMed:14630969}; EC=2.1.1.273 {ECO:0000269|PubMed:14630969}; EC=2.1.1.274 {ECO:0000269|PubMed:14630969};	A0A6J1BY84_MOMCH SubName: Full=salicylate carboxymethyltransferase-like {ECO:0000313|RefSeq:XP_022133143.1};	At5g66430	GO:0046872,metal ion binding; GO:0008168,methyltransferase activity; GO:0080150,S-adenosyl-L-methionine:benzoic acid carboxyl methyl transferase activity; GO:0019438,aromatic compound biosynthetic process; GO:0032259,methylation; GO:0009723,response to ethylene; GO:0003674,molecular_function; GO:0005488,binding; GO:0043167,ion binding; GO:0043169,cation binding; GO:0003824,catalytic activity; GO:…	PF03492.15:SAM dependent carboxyl methyltransferase	--	--	--
LOC111005817	0	0	0	0	5.7	11.75	2.74	6.73	0	0	0	137	315	68	10.806	1.52823e-15	2.46496e-14	up	NW_019104492.1	1285303	1288221	+	LOC111005817	--	K21483 salicylate 1-O-methyltransferase [EC:2.1.1.274] | (RefSeq) salicylate carboxymethyltransferase-like (A)	--	salicylate carboxymethyltransferase-like [Momordica charantia]	BSMT1_PETHY RecName: Full=S-adenosyl-L-methionine:benzoic acid/salicylic acid carboxyl methyltransferase 1 {ECO:0000303|PubMed:14630969}; Short=PhBSMT1 {ECO:0000303|PubMed:14630969}; EC=2.1.1.273 {ECO:0000269|PubMed:14630969}; EC=2.1.1.274 {ECO:0000269|PubMed:14630969};	A0A6J1BY84_MOMCH SubName: Full=salicylate carboxymethyltransferase-like {ECO:0000313|RefSeq:XP_022133143.1};	At5g66430	GO:0046872,metal ion binding; GO:0008168,methyltransferase activity; GO:0080150,S-adenosyl-L-methionine:benzoic acid carboxyl methyl transferase activity; GO:0019438,aromatic compound biosynthetic process; GO:0032259,methylation; GO:0009723,response to ethylene; GO:0003674,molecular_function; GO:0005488,binding; GO:0043167,ion binding; GO:0043169,cation binding; GO:0003824,catalytic activity; GO:…	PF03492.15:SAM dependent carboxyl methyltransferase	--
LOC111005890	32.53	39.37	26.8	32.9	19.28	9.59	19.72	16.1967	415	560	353	322	157	261	-1.30397	0.000559669	0.0178866	down	NW_019104492.1	2251809	2252478	+	LOC111005890	--	--	--	protein SKIP34 [Momordica charantia]	--	A0A6J1BVG6_MOMCH SubName: Full=protein SKIP34 {ECO:0000313|RefSeq:XP_022133249.1};	--	--	--	--	--	--
LOC111005890	9.81	7.96	7.74	8.50333	32.53	39.37	26.8	32.9	147	125	103	415	560	353	2.84617	6.73848e-23	1.89573e-21	up	NW_019104492.1	2251809	2252478	+	LOC111005890	--	--	--	protein SKIP34 [Momordica charantia]	--	A0A6J1BVG6_MOMCH SubName: Full=protein SKIP34 {ECO:0000313|RefSeq:XP_022133249.1};	--	--	--	--
LOC111006097	16.31	13.34	14.31	14.6533	4.02	7.45	6.41	5.96	353	322	320	114	207	144	-1.64608	1.20891e-06	0.000118564	down	NW_019104493.1	102294	103430	-	LOC111006097	--	--	--	UPF0496 protein 3-like [Momordica charantia]	U496C_ORYSI RecName: Full=UPF0496 protein 3;	A0A6J1BWZ5_MOMCH SubName: Full=UPF0496 protein 3-like {ECO:0000313|RefSeq:XP_022133537.1};	At3g49070	GO:0016021,integral component of membrane; GO:0005575,cellular_component; GO:0016020,membrane; GO:0031224,intrinsic component of membrane; GO:0110165,cellular anatomical entity	PF05055.12:Protein of unknown function (DUF677)	--	--	--
LOC111006097	0	0	0.18	0.06	16.31	13.34	14.31	14.6533	0	0	4	353	322	320	9.0153	3.53357e-26	1.27107e-24	up	NW_019104493.1	102294	103430	-	LOC111006097	--	--	--	UPF0496 protein 3-like [Momordica charantia]	U496C_ORYSI RecName: Full=UPF0496 protein 3;	A0A6J1BWZ5_MOMCH SubName: Full=UPF0496 protein 3-like {ECO:0000313|RefSeq:XP_022133537.1};	At3g49070	GO:0016021,integral component of membrane; GO:0005575,cellular_component; GO:0016020,membrane; GO:0031224,intrinsic component of membrane; GO:0110165,cellular anatomical entity	PF05055.12:Protein of unknown function (DUF677)	--
LOC111006286	21.86	25.94	23.42	23.74	57.37	84.15	80.94	74.1533	891	1179	986	3061	4404	3423	1.31145	2.53417e-09	6.74003e-07	up	NW_019104493.1	2532769	2539610	-	LOC111006286	--	K14537 nuclear GTP-binding protein | (RefSeq) nuclear/nucleolar GTPase 2 isoform X1 (A)	ko03008: Ribosome biogenesis in eukaryotes	nuclear/nucleolar GTPase 2 isoform X1 [Momordica charantia]	NUG2_ARATH RecName: Full=Nuclear/nucleolar GTPase 2 {ECO:0000303|PubMed:21205822}; Short=AtNug2 {ECO:0000303|PubMed:21205822}; AltName: Full=DAR GTPase 5 {ECO:0000303|PubMed:16849600};	A0A6J1C0B4_MOMCH RecName: Full=Nuclear/nucleolar GTPase 2 {ECO:0000256|RuleBase:RU364023};	At1g52980	GO:0005730,nucleolus; GO:0005525,GTP binding; GO:0003924,GTPase activity; GO:0003729,mRNA binding; GO:0042254,ribosome biogenesis; GO:0000166,nucleotide binding; GO:0001882,nucleoside binding; GO:0001883,purine nucleoside binding; GO:0003674,molecular_function; GO:0005488,binding; GO:0017076,purine nucleotide binding; GO:0019001,guanyl nucleotide binding; GO:0032549,ribonucleoside binding; GO:003…	PF08153.12:NGP1NT (NUC091) domain	--	--	--
LOC111006286	133.35	149.29	126.14	136.26	21.86	25.94	23.42	23.74	6386	7487	5362	891	1179	986	-1.59833	1.75896e-13	2.32007e-12	down	NW_019104493.1	2532769	2539610	-	LOC111006286	--	K14537 nuclear GTP-binding protein | (RefSeq) nuclear/nucleolar GTPase 2 isoform X1 (A)	ko03008: Ribosome biogenesis in eukaryotes	nuclear/nucleolar GTPase 2 isoform X1 [Momordica charantia]	NUG2_ARATH RecName: Full=Nuclear/nucleolar GTPase 2 {ECO:0000303|PubMed:21205822}; Short=AtNug2 {ECO:0000303|PubMed:21205822}; AltName: Full=DAR GTPase 5 {ECO:0000303|PubMed:16849600};	A0A6J1C0B4_MOMCH RecName: Full=Nuclear/nucleolar GTPase 2 {ECO:0000256|RuleBase:RU364023};	At1g52980	GO:0005730,nucleolus; GO:0005525,GTP binding; GO:0003924,GTPase activity; GO:0003729,mRNA binding; GO:0042254,ribosome biogenesis; GO:0000166,nucleotide binding; GO:0001882,nucleoside binding; GO:0001883,purine nucleoside binding; GO:0003674,molecular_function; GO:0005488,binding; GO:0017076,purine nucleotide binding; GO:0019001,guanyl nucleotide binding; GO:0032549,ribonucleoside binding; GO:003…	PF08153.12:NGP1NT (NUC091) domain	--
LOC111006468	208.06	231.17	174.79	204.673	517.8	732.64	786.22	678.887	4698	5821	4076	15305	21240	18418	1.41079	1.4838e-12	9.31353e-10	up	NW_019104493.1	2614272	2615457	-	LOC111006468	--	--	--	metalloendoproteinase 3-MMP-like [Momordica charantia]	3MMP_ARATH RecName: Full=Metalloendoproteinase 3-MMP {ECO:0000303|PubMed:10574937}; Short=At3-MMP {ECO:0000303|PubMed:10574937}; EC=3.4.24.- {ECO:0000305}; Flags: Precursor;	A0A0H4TG97_MOMCH SubName: Full=Metalloendoproteinase 1-like {ECO:0000313|EMBL:AKQ06192.1}; SubName: Full=metalloendoproteinase 3-MMP-like {ECO:0000313|RefSeq:XP_022134118.1};	At1g24140	GO:0031225,anchored component of membrane; GO:0031012,extracellular matrix; GO:0005886,plasma membrane; GO:0004222,metalloendopeptidase activity; GO:0008270,zinc ion binding; GO:0030574,collagen catabolic process; GO:0030198,extracellular matrix organization; GO:0003674,molecular_function; GO:0003824,catalytic activity; GO:0004175,endopeptidase activity; GO:0008233,peptidase activity; GO:0008237,…	PF00413.24:Matrixin	--	--	--
LOC111006468	836.33	849.49	969.32	885.047	208.06	231.17	174.79	204.673	22186	23600	22825	4698	5821	4076	-1.20056	1.9676e-12	2.30611e-11	down	NW_019104493.1	2614272	2615457	-	LOC111006468	--	--	--	metalloendoproteinase 3-MMP-like [Momordica charantia]	3MMP_ARATH RecName: Full=Metalloendoproteinase 3-MMP {ECO:0000303|PubMed:10574937}; Short=At3-MMP {ECO:0000303|PubMed:10574937}; EC=3.4.24.- {ECO:0000305}; Flags: Precursor;	A0A0H4TG97_MOMCH SubName: Full=Metalloendoproteinase 1-like {ECO:0000313|EMBL:AKQ06192.1}; SubName: Full=metalloendoproteinase 3-MMP-like {ECO:0000313|RefSeq:XP_022134118.1};	At1g24140	GO:0031225,anchored component of membrane; GO:0031012,extracellular matrix; GO:0005886,plasma membrane; GO:0004222,metalloendopeptidase activity; GO:0008270,zinc ion binding; GO:0030574,collagen catabolic process; GO:0030198,extracellular matrix organization; GO:0003674,molecular_function; GO:0003824,catalytic activity; GO:0004175,endopeptidase activity; GO:0008233,peptidase activity; GO:0008237,…	PF00413.24:Matrixin	--
LOC111006674	1918.41	1245.81	1956.67	1706.96	1124.61	851.57	1158.85	1045.01	19869	14389	20929	15247	11324	12452	-1.05314	0.00131111	0.034175	down	NW_019104493.1	1319629	1321801	-	LOC111006674	--	K13113 ubiquitin-like protein 5 | (RefSeq) ubiquitin-like protein 5 (A)	--	hypothetical protein EUGRSUZ_J00924, partial [Eucalyptus grandis]	UBL5_ARATH RecName: Full=Ubiquitin-like protein 5;	A0A6D2L053_9BRAS RecName: Full=Ubiquitin-like domain-containing protein {ECO:0000259|PROSITE:PS50053};	At5g42300	GO:0005737,cytoplasm; GO:0005829,cytosol; GO:0005634,nucleus; GO:0031386,protein tag; GO:0006464,cellular protein modification process; GO:0000398,mRNA splicing, via spliceosome; GO:0008380,RNA splicing; GO:0003674,molecular_function; GO:0006807,nitrogen compound metabolic process; GO:0008150,biological_process; GO:0008152,metabolic process; GO:0009987,cellular process; GO:0019538,protein metabol…	PF00240.23:Ubiquitin family	--	--	--
LOC111006674	625.33	445.35	545.05	538.577	1918.41	1245.81	1956.67	1706.96	7609	5675	5887	19869	14389	20929	2.61852	7.10212e-14	9.7158e-13	up	NW_019104493.1	1319629	1321801	-	LOC111006674	--	K13113 ubiquitin-like protein 5 | (RefSeq) ubiquitin-like protein 5 (A)	--	hypothetical protein EUGRSUZ_J00924, partial [Eucalyptus grandis]	UBL5_ARATH RecName: Full=Ubiquitin-like protein 5;	A0A6D2L053_9BRAS RecName: Full=Ubiquitin-like domain-containing protein {ECO:0000259|PROSITE:PS50053};	At5g42300	GO:0005737,cytoplasm; GO:0005829,cytosol; GO:0005634,nucleus; GO:0031386,protein tag; GO:0006464,cellular protein modification process; GO:0000398,mRNA splicing, via spliceosome; GO:0008380,RNA splicing; GO:0003674,molecular_function; GO:0006807,nitrogen compound metabolic process; GO:0008150,biological_process; GO:0008152,metabolic process; GO:0009987,cellular process; GO:0019538,protein metabol…	PF00240.23:Ubiquitin family	--
LOC111006907	141.54	140.79	164.54	148.957	77.59	53.68	79.94	70.4033	2727	3025	3274	1957	1328	1598	-1.40758	2.28683e-06	0.000203892	down	NW_019104494.1	1574478	1575842	-	LOC111006907	--	K08910 light-harvesting complex I chlorophyll a/b binding protein 4 | (RefSeq) chlorophyll a-b binding protein P4, chloroplastic (A)	ko00196: Photosynthesis - antenna proteins; ko01100: Metabolic pathways	chlorophyll a-b binding protein P4, chloroplastic [Momordica charantia]	CB24_PEA RecName: Full=Chlorophyll a-b binding protein P4, chloroplastic; AltName: Full=LHCI type III CAB-P4; Flags: Precursor;	A0A6J1BZ19_MOMCH RecName: Full=Chlorophyll a-b binding protein, chloroplastic {ECO:0000256|RuleBase:RU363080};	At3g47470	GO:0009535,chloroplast thylakoid membrane; GO:0016021,integral component of membrane; GO:0009522,photosystem I; GO:0009523,photosystem II; GO:0016168,chlorophyll binding; GO:0046872,metal ion binding; GO:0009765,photosynthesis, light harvesting; GO:0018298,protein-chromophore linkage; GO:0003674,molecular_function; GO:0005488,binding; GO:0046906,tetrapyrrole binding; GO:0097159,organic cyclic com…	PF00504.21:Chlorophyll A-B binding protein	--	--	--
LOC111006907	77.36	60.37	66.94	68.2233	141.54	140.79	164.54	148.957	1751	1431	1345	2727	3025	3274	2.06313	5.8806e-13	7.34467e-12	up	NW_019104494.1	1574478	1575842	-	LOC111006907	--	K08910 light-harvesting complex I chlorophyll a/b binding protein 4 | (RefSeq) chlorophyll a-b binding protein P4, chloroplastic (A)	ko00196: Photosynthesis - antenna proteins; ko01100: Metabolic pathways	chlorophyll a-b binding protein P4, chloroplastic [Momordica charantia]	CB24_PEA RecName: Full=Chlorophyll a-b binding protein P4, chloroplastic; AltName: Full=LHCI type III CAB-P4; Flags: Precursor;	A0A6J1BZ19_MOMCH RecName: Full=Chlorophyll a-b binding protein, chloroplastic {ECO:0000256|RuleBase:RU363080};	At3g47470	GO:0009535,chloroplast thylakoid membrane; GO:0016021,integral component of membrane; GO:0009522,photosystem I; GO:0009523,photosystem II; GO:0016168,chlorophyll binding; GO:0046872,metal ion binding; GO:0009765,photosynthesis, light harvesting; GO:0018298,protein-chromophore linkage; GO:0003674,molecular_function; GO:0005488,binding; GO:0046906,tetrapyrrole binding; GO:0097159,organic cyclic com…	PF00504.21:Chlorophyll A-B binding protein	--
LOC111007015	1.34	2.98	0.91	1.74333	6.95	7.87	8.2	7.67333	57	141	40	386	429	361	1.88218	6.98871e-06	0.00053496	up	NW_019104494.1	1236494	1239295	+	LOC111007015	--	K18875 enhanced disease susceptibility 1 protein | (RefSeq) protein EDS1L-like (A)	ko04626: Plant-pathogen interaction	protein EDS1L-like [Momordica charantia]	EDS1L_ARATH RecName: Full=Protein EDS1L {ECO:0000305}; AltName: Full=Enhanced disease susceptibility 1-like;	A0A6J1C0S2_MOMCH SubName: Full=protein EDS1L-like {ECO:0000313|RefSeq:XP_022134842.1};	At3g48090	GO:0005783,endoplasmic reticulum; GO:0005634,nucleus; GO:0016787,hydrolase activity; GO:0006952,defense response; GO:0006629,lipid metabolic process; GO:0003674,molecular_function; GO:0003824,catalytic activity; GO:0006950,response to stress; GO:0008150,biological_process; GO:0050896,response to stimulus; GO:0008152,metabolic process; GO:0044238,primary metabolic process; GO:0071704,organic subst…	PF18117.1:Enhanced disease susceptibility 1 protein EP domain	--	--	--
LOC111007015	32.88	27.09	32.66	30.8767	1.34	2.98	0.91	1.74333	1640	1415	1446	57	141	40	-3.3007	8.7081e-17	1.57902e-15	down	NW_019104494.1	1236494	1239295	+	LOC111007015	--	K18875 enhanced disease susceptibility 1 protein | (RefSeq) protein EDS1L-like (A)	ko04626: Plant-pathogen interaction	protein EDS1L-like [Momordica charantia]	EDS1L_ARATH RecName: Full=Protein EDS1L {ECO:0000305}; AltName: Full=Enhanced disease susceptibility 1-like;	A0A6J1C0S2_MOMCH SubName: Full=protein EDS1L-like {ECO:0000313|RefSeq:XP_022134842.1};	At3g48090	GO:0005783,endoplasmic reticulum; GO:0005634,nucleus; GO:0016787,hydrolase activity; GO:0006952,defense response; GO:0006629,lipid metabolic process; GO:0003674,molecular_function; GO:0003824,catalytic activity; GO:0006950,response to stress; GO:0008150,biological_process; GO:0050896,response to stimulus; GO:0008152,metabolic process; GO:0044238,primary metabolic process; GO:0071704,organic subst…	PF18117.1:Enhanced disease susceptibility 1 protein EP domain	--
LOC111007068	36.26	33.52	35.23	35.0033	22.59	15.59	15.78	17.9867	1420	1464	1425	1158	784	641	-1.27151	2.12508e-05	0.00133923	down	NW_019104494.1	376956	379317	+	LOC111007068	--	K07195 exocyst complex component 7 | (RefSeq) exocyst complex component EXO70B1-like (A)	--	exocyst complex component EXO70B1-like [Momordica charantia]	E70B1_ARATH RecName: Full=Exocyst complex component EXO70B1 {ECO:0000303|PubMed:23944713}; Short=AtExo70b1 {ECO:0000303|PubMed:23944713}; AltName: Full=Exocyst subunit Exo70 family protein B1 {ECO:0000303|PubMed:23944713};	A0A6J1C3D7_MOMCH RecName: Full=Exocyst subunit Exo70 family protein {ECO:0000256|RuleBase:RU365026};	At5g50380	GO:0005829,cytosol; GO:0012505,endomembrane system; GO:0000145,exocyst; GO:0070062,extracellular exosome; GO:0045335,phagocytic vesicle; GO:0005886,plasma membrane; GO:0006952,defense response; GO:0052542,defense response by callose deposition; GO:0042742,defense response to bacterium; GO:0050832,defense response to fungus; GO:0006887,exocytosis; GO:0006955,immune response; GO:0009789,positive re…	PF03081.15:Exo70 exocyst complex subunit	--	--	--
LOC111007068	5.22	8.65	7.1	6.99	36.26	33.52	35.23	35.0033	240	417	290	1420	1464	1425	3.2684	7.43069e-30	3.47641e-28	up	NW_019104494.1	376956	379317	+	LOC111007068	--	K07195 exocyst complex component 7 | (RefSeq) exocyst complex component EXO70B1-like (A)	--	exocyst complex component EXO70B1-like [Momordica charantia]	E70B1_ARATH RecName: Full=Exocyst complex component EXO70B1 {ECO:0000303|PubMed:23944713}; Short=AtExo70b1 {ECO:0000303|PubMed:23944713}; AltName: Full=Exocyst subunit Exo70 family protein B1 {ECO:0000303|PubMed:23944713};	A0A6J1C3D7_MOMCH RecName: Full=Exocyst subunit Exo70 family protein {ECO:0000256|RuleBase:RU365026};	At5g50380	GO:0005829,cytosol; GO:0012505,endomembrane system; GO:0000145,exocyst; GO:0070062,extracellular exosome; GO:0045335,phagocytic vesicle; GO:0005886,plasma membrane; GO:0006952,defense response; GO:0052542,defense response by callose deposition; GO:0042742,defense response to bacterium; GO:0050832,defense response to fungus; GO:0006887,exocytosis; GO:0006955,immune response; GO:0009789,positive re…	PF03081.15:Exo70 exocyst complex subunit	--
LOC111007094	14.9	16.67	12.92	14.83	6.52	8.12	6.93	7.19	622	776	557	356	435	300	-1.35793	2.20134e-10	8.03335e-08	down	NW_019104494.1	4432633	4435634	-	LOC111007094	--	K24193 MFS transporter, SP family, sugar:H+ symporter | (RefSeq) sugar carrier protein A isoform X1 (A)	--	sugar carrier protein A isoform X1 [Momordica charantia]	STA_RICCO RecName: Full=Sugar carrier protein A;	A0A6J1BZU6_MOMCH SubName: Full=sugar carrier protein A isoform X1 {ECO:0000313|RefSeq:XP_022134975.1};	At4g02050	GO:0016021,integral component of membrane; GO:0015293,symporter activity; GO:0008643,carbohydrate transport; GO:0003674,molecular_function; GO:0005215,transporter activity; GO:0015291,secondary active transmembrane transporter activity; GO:0022804,active transmembrane transporter activity; GO:0022857,transmembrane transporter activity; GO:0006810,transport; GO:0006811,ion transport; GO:0006820,an…	PF00083.24:Sugar (and other) transporter	--	--	--
LOC111007094	10.14	12.76	10.2	11.0333	14.9	16.67	12.92	14.83	497	655	444	622	776	557	1.3408	6.06085e-09	4.68839e-08	up	NW_019104494.1	4432633	4435634	-	LOC111007094	--	K24193 MFS transporter, SP family, sugar:H+ symporter | (RefSeq) sugar carrier protein A isoform X1 (A)	--	sugar carrier protein A isoform X1 [Momordica charantia]	STA_RICCO RecName: Full=Sugar carrier protein A;	A0A6J1BZU6_MOMCH SubName: Full=sugar carrier protein A isoform X1 {ECO:0000313|RefSeq:XP_022134975.1};	At4g02050	GO:0016021,integral component of membrane; GO:0015293,symporter activity; GO:0008643,carbohydrate transport; GO:0003674,molecular_function; GO:0005215,transporter activity; GO:0015291,secondary active transmembrane transporter activity; GO:0022804,active transmembrane transporter activity; GO:0022857,transmembrane transporter activity; GO:0006810,transport; GO:0006811,ion transport; GO:0006820,an…	PF00083.24:Sugar (and other) transporter	--
LOC111007437	524.52	352.54	630.75	502.603	306.3	242.27	309.76	286.11	11554	8660	14349	8832	6852	7079	-1.16898	0.000705781	0.0216311	down	NW_019104494.1	3668465	3670791	+	LOC111007437	--	--	--	F-box protein PP2-B10-like [Momordica charantia]	FB95_ARATH RecName: Full=F-box protein At2g02240;	A0A6J1C0X7_MOMCH SubName: Full=F-box protein PP2-B10-like {ECO:0000313|RefSeq:XP_022135496.1};	At2g02360	GO:0009793,embryo development ending in seed dormancy; GO:0000003,reproduction; GO:0003006,developmental process involved in reproduction; GO:0007275,multicellular organism development; GO:0008150,biological_process; GO:0009790,embryo development; GO:0009791,post-embryonic development; GO:0010154,fruit development; GO:0022414,reproductive process; GO:0032501,multicellular organismal process; GO:0…	PF14299.6:Phloem protein 2	--	--	--
LOC111007437	291.78	144.86	199.59	212.077	524.52	352.54	630.75	502.603	7551	3926	4585	11554	8660	14349	2.19988	2.10241e-07	1.31583e-06	up	NW_019104494.1	3668465	3670791	+	LOC111007437	--	--	--	F-box protein PP2-B10-like [Momordica charantia]	FB95_ARATH RecName: Full=F-box protein At2g02240;	A0A6J1C0X7_MOMCH SubName: Full=F-box protein PP2-B10-like {ECO:0000313|RefSeq:XP_022135496.1};	At2g02360	GO:0009793,embryo development ending in seed dormancy; GO:0000003,reproduction; GO:0003006,developmental process involved in reproduction; GO:0007275,multicellular organism development; GO:0008150,biological_process; GO:0009790,embryo development; GO:0009791,post-embryonic development; GO:0010154,fruit development; GO:0022414,reproductive process; GO:0032501,multicellular organismal process; GO:0…	PF14299.6:Phloem protein 2	--
LOC111007514	6.07	3.76	9.43	6.42	1.75	2.72	2.46	2.31	207	143	332	78	119	87	-1.87536	0.000176465	0.00721116	down	NW_019104495.1	1712997	1721816	-	LOC111007514	--	--	--	protein LOC111007514 [Momordica charantia]	--	A0A6J1C583_MOMCH SubName: Full=uncharacterized protein LOC111007514 {ECO:0000313|RefSeq:XP_022135593.1};	At2g16990	GO:0016021,integral component of membrane; GO:0022857,transmembrane transporter activity; GO:0003674,molecular_function; GO:0005215,transporter activity; GO:0005575,cellular_component; GO:0016020,membrane; GO:0031224,intrinsic component of membrane; GO:0110165,cellular anatomical entity	PF07690.16:Major Facilitator Superfamily	--	--	--
LOC111007514	2.4	1.41	2.87	2.22667	6.07	3.76	9.43	6.42	96	59	102	207	143	332	2.52308	8.27665e-06	3.953e-05	up	NW_019104495.1	1712997	1721816	-	LOC111007514	--	--	--	protein LOC111007514 [Momordica charantia]	--	A0A6J1C583_MOMCH SubName: Full=uncharacterized protein LOC111007514 {ECO:0000313|RefSeq:XP_022135593.1};	At2g16990	GO:0016021,integral component of membrane; GO:0022857,transmembrane transporter activity; GO:0003674,molecular_function; GO:0005215,transporter activity; GO:0005575,cellular_component; GO:0016020,membrane; GO:0031224,intrinsic component of membrane; GO:0110165,cellular anatomical entity	PF07690.16:Major Facilitator Superfamily	--
LOC111007525	13.46	14.56	9.39	12.47	5.1	7.57	7.55	6.74	490	591	353	243	354	285	-1.19774	5.36452e-06	0.000423015	down	NW_019104495.1	3680802	3684705	-	LOC111007525	--	K14497 protein phosphatase 2C [EC:3.1.3.16] | (RefSeq) probable protein phosphatase 2C 6 (A)	ko04016: MAPK signaling pathway - plant; ko04075: Plant hormone signal transduction	protein phosphatase 2C 34 [Momordica charantia]	P2C73_ARATH RecName: Full=Probable protein phosphatase 2C 73; Short=AtPP2C73; EC=3.1.3.16; AltName: Full=AtPPC6;7;	A0A6J1C188_MOMCH SubName: Full=probable protein phosphatase 2C 34 {ECO:0000313|RefSeq:XP_022135608.1, ECO:0000313|RefSeq:XP_022135610.1};	At3g05640	GO:0005829,cytosol; GO:0005634,nucleus; GO:0005886,plasma membrane; GO:0046872,metal ion binding; GO:0106306,protein serine phosphatase activity; GO:0106307,protein threonine phosphatase activity; GO:0009819,drought recovery; GO:0000226,microtubule cytoskeleton organization; GO:0045926,negative regulation of growth; GO:0006470,protein dephosphorylation; GO:0003674,molecular_function; GO:0005488,b…	PF00481.21:Protein phosphatase 2C	--	--	--
LOC111007525	11.22	5.65	7.56	8.14333	13.46	14.56	9.39	12.47	480	253	287	490	591	353	1.49629	6.97319e-05	0.000276446	up	NW_019104495.1	3680802	3684705	-	LOC111007525	--	K14497 protein phosphatase 2C [EC:3.1.3.16] | (RefSeq) probable protein phosphatase 2C 6 (A)	ko04016: MAPK signaling pathway - plant; ko04075: Plant hormone signal transduction	protein phosphatase 2C 34 [Momordica charantia]	P2C73_ARATH RecName: Full=Probable protein phosphatase 2C 73; Short=AtPP2C73; EC=3.1.3.16; AltName: Full=AtPPC6;7;	A0A6J1C188_MOMCH SubName: Full=probable protein phosphatase 2C 34 {ECO:0000313|RefSeq:XP_022135608.1, ECO:0000313|RefSeq:XP_022135610.1};	At3g05640	GO:0005829,cytosol; GO:0005634,nucleus; GO:0005886,plasma membrane; GO:0046872,metal ion binding; GO:0106306,protein serine phosphatase activity; GO:0106307,protein threonine phosphatase activity; GO:0009819,drought recovery; GO:0000226,microtubule cytoskeleton organization; GO:0045926,negative regulation of growth; GO:0006470,protein dephosphorylation; GO:0003674,molecular_function; GO:0005488,b…	PF00481.21:Protein phosphatase 2C	--
LOC111007556	47.31	21.78	47.16	38.75	7.84	9.65	15.35	10.9467	1153	592	1187	250	302	388	-2.20631	4.85405e-07	5.47984e-05	down	NW_019104495.1	1474190	1475999	-	LOC111007556	--	K20628 expansin | (RefSeq) expansin-B3-like (A)	--	expansin-like A2 [Momordica charantia]	EXLA2_ARATH RecName: Full=Expansin-like A2; Short=At-EXPL2; Short=AtEXLA2; Short=AtEXPL2; AltName: Full=Ath-ExpBeta-2.2; Flags: Precursor;	A0A6J1C1L5_MOMCH SubName: Full=expansin-like A2 {ECO:0000313|RefSeq:XP_022135650.1};	At4g38400	GO:0005576,extracellular region; GO:0009505,plant-type cell wall; GO:0009506,plasmodesma; GO:0019953,sexual reproduction; GO:0000003,reproduction; GO:0008150,biological_process; GO:0022414,reproductive process; GO:0044703,multi-organism reproductive process; GO:0051704,multi-organism process; GO:0005575,cellular_component; GO:0110165,cellular anatomical entity; GO:0005618,cell wall; GO:0030312,ex…	PF01357.21:Pollen allergen	--	--	--
LOC111007556	16.94	19.24	21.45	19.21	47.31	21.78	47.16	38.75	485	577	545	1153	592	1187	1.99644	2.99246e-06	1.56324e-05	up	NW_019104495.1	1474190	1475999	-	LOC111007556	--	K20628 expansin | (RefSeq) expansin-B3-like (A)	--	expansin-like A2 [Momordica charantia]	EXLA2_ARATH RecName: Full=Expansin-like A2; Short=At-EXPL2; Short=AtEXLA2; Short=AtEXPL2; AltName: Full=Ath-ExpBeta-2.2; Flags: Precursor;	A0A6J1C1L5_MOMCH SubName: Full=expansin-like A2 {ECO:0000313|RefSeq:XP_022135650.1};	At4g38400	GO:0005576,extracellular region; GO:0009505,plant-type cell wall; GO:0009506,plasmodesma; GO:0019953,sexual reproduction; GO:0000003,reproduction; GO:0008150,biological_process; GO:0022414,reproductive process; GO:0044703,multi-organism reproductive process; GO:0051704,multi-organism process; GO:0005575,cellular_component; GO:0110165,cellular anatomical entity; GO:0005618,cell wall; GO:0030312,ex…	PF01357.21:Pollen allergen	--
LOC111007657	0.93	1.31	1.17	1.13667	2.6	3.78	3.47	3.28333	53	84	69	195	278	206	1.20274	0.000858122	0.0250757	up	NW_019104495.1	1094178	1097447	-	LOC111007657	--	K13416 brassinosteroid insensitive 1-associated receptor kinase 1 [EC:2.7.10.1 2.7.11.1] | (RefSeq) BRASSINOSTEROID INSENSITIVE 1-associated receptor kinase 1-like (A)	ko04016: MAPK signaling pathway - plant; ko04075: Plant hormone signal transduction; ko04626: Plant-pathogen interaction	L-type lectin-domain containing receptor kinase S.5 [Momordica charantia]	LRKS5_ARATH RecName: Full=Probable L-type lectin-domain containing receptor kinase S.5; Short=LecRK-S.5; EC=2.7.11.1; Flags: Precursor;	A0A6J1C5V4_MOMCH SubName: Full=probable L-type lectin-domain containing receptor kinase S.5 {ECO:0000313|RefSeq:XP_022135778.1};	At5g06740	GO:0016021,integral component of membrane; GO:0005886,plasma membrane; GO:0005524,ATP binding; GO:0030246,carbohydrate binding; GO:0106310,protein serine kinase activity; GO:0106311,protein threonine kinase activity; GO:0004675,transmembrane receptor protein serine/threonine kinase activity; GO:0042742,defense response to bacterium; GO:0002229,defense response to oomycetes; GO:0000166,nucleotide …	PF00139.19:Legume lectin domain	--	--	--
LOC111007657	9.91	9.66	9.26	9.61	0.93	1.31	1.17	1.13667	667	681	553	53	84	69	-2.16447	9.47617e-12	1.04078e-10	down	NW_019104495.1	1094178	1097447	-	LOC111007657	--	K13416 brassinosteroid insensitive 1-associated receptor kinase 1 [EC:2.7.10.1 2.7.11.1] | (RefSeq) BRASSINOSTEROID INSENSITIVE 1-associated receptor kinase 1-like (A)	ko04016: MAPK signaling pathway - plant; ko04075: Plant hormone signal transduction; ko04626: Plant-pathogen interaction	L-type lectin-domain containing receptor kinase S.5 [Momordica charantia]	LRKS5_ARATH RecName: Full=Probable L-type lectin-domain containing receptor kinase S.5; Short=LecRK-S.5; EC=2.7.11.1; Flags: Precursor;	A0A6J1C5V4_MOMCH SubName: Full=probable L-type lectin-domain containing receptor kinase S.5 {ECO:0000313|RefSeq:XP_022135778.1};	At5g06740	GO:0016021,integral component of membrane; GO:0005886,plasma membrane; GO:0005524,ATP binding; GO:0030246,carbohydrate binding; GO:0106310,protein serine kinase activity; GO:0106311,protein threonine kinase activity; GO:0004675,transmembrane receptor protein serine/threonine kinase activity; GO:0042742,defense response to bacterium; GO:0002229,defense response to oomycetes; GO:0000166,nucleotide …	PF00139.19:Legume lectin domain	--
LOC111007773	0.56	0.69	0.25	0.5	1.03	2.68	1.8	1.83667	56	77	26	135	343	186	1.57461	0.00170998	0.0412181	up	NW_019104488.1	6409650	6417131	-	LOC111007773	--	K03246 translation initiation factor 3 subunit I | (RefSeq) eukaryotic translation initiation factor 3 subunit I-like (A)	ko03013: RNA transport	E3 ubiquitin-protein ligase LIN-1 isoform X1 [Momordica charantia]	LIN1_LOTJA RecName: Full=Putative E3 ubiquitin-protein ligase LIN-1 {ECO:0000250|UniProtKB:D1FP53}; EC=2.3.2.27 {ECO:0000303|PubMed:19508425}; AltName: Full=Protein cerberus {ECO:0000303|PubMed:19508425}; AltName: Full=RING-type E3 ubiquitin transferase LIN-1 {ECO:0000305};	A0A6J1C2X3_MOMCH RecName: Full=RING-type E3 ubiquitin transferase {ECO:0000256|ARBA:ARBA00012483}; EC=2.3.2.27 {ECO:0000256|ARBA:ARBA00012483};	At3g06880	GO:0004842,ubiquitin-protein transferase activity; GO:0009877,nodulation; GO:0003674,molecular_function; GO:0003824,catalytic activity; GO:0016740,transferase activity; GO:0019787,ubiquitin-like protein transferase activity; GO:0140096,catalytic activity, acting on a protein; GO:0008150,biological_process; GO:0009653,anatomical structure morphogenesis; GO:0032502,developmental process; GO:0048646…	PF04564.15:U-box domain	--	--	--
LOC111007773	5.4	7.03	6.4	6.27667	0.56	0.69	0.25	0.5	632	862	665	56	77	26	-2.76593	2.02953e-13	2.6645e-12	down	NW_019104488.1	6409650	6417131	-	LOC111007773	--	K03246 translation initiation factor 3 subunit I | (RefSeq) eukaryotic translation initiation factor 3 subunit I-like (A)	ko03013: RNA transport	E3 ubiquitin-protein ligase LIN-1 isoform X1 [Momordica charantia]	LIN1_LOTJA RecName: Full=Putative E3 ubiquitin-protein ligase LIN-1 {ECO:0000250|UniProtKB:D1FP53}; EC=2.3.2.27 {ECO:0000303|PubMed:19508425}; AltName: Full=Protein cerberus {ECO:0000303|PubMed:19508425}; AltName: Full=RING-type E3 ubiquitin transferase LIN-1 {ECO:0000305};	A0A6J1C2X3_MOMCH RecName: Full=RING-type E3 ubiquitin transferase {ECO:0000256|ARBA:ARBA00012483}; EC=2.3.2.27 {ECO:0000256|ARBA:ARBA00012483};	At3g06880	GO:0004842,ubiquitin-protein transferase activity; GO:0009877,nodulation; GO:0003674,molecular_function; GO:0003824,catalytic activity; GO:0016740,transferase activity; GO:0019787,ubiquitin-like protein transferase activity; GO:0140096,catalytic activity, acting on a protein; GO:0008150,biological_process; GO:0009653,anatomical structure morphogenesis; GO:0032502,developmental process; GO:0048646…	PF04564.15:U-box domain	--
LOC111007793	59.27	60.51	61.1	60.2933	39.1	26.01	28.79	31.3	1546	1760	1646	1335	871	779	-1.25438	1.88504e-05	0.00122231	down	NW_019104495.1	3102665	3104851	+	LOC111007793	--	K24028 salicylic acid 3-hydroxylase [EC:1.14.11.-] | (RefSeq) flavanone 3-dioxygenase 2-like (A)	--	flavonol synthase/flavanone 3-hydroxylase-like [Momordica charantia]	FLS_EUSER RecName: Full=Flavonol synthase/flavanone 3-hydroxylase; Short=FLS; EC=1.14.11.9 {ECO:0000250|UniProtKB:Q7XZQ6}; EC=1.14.20.6 {ECO:0000250|UniProtKB:Q7XZQ6};	A0A6J1C2Z2_MOMCH SubName: Full=flavonol synthase/flavanone 3-hydroxylase-like {ECO:0000313|RefSeq:XP_022135969.1};	At3g19000	GO:0005737,cytoplasm; GO:0045431,flavonol synthase activity; GO:0031418,L-ascorbic acid binding; GO:0046872,metal ion binding; GO:0045486,naringenin 3-dioxygenase activity; GO:0003674,molecular_function; GO:0003824,catalytic activity; GO:0016491,oxidoreductase activity; GO:0016705,oxidoreductase activity, acting on paired donors, with incorporation or reduction of molecular oxygen; GO:0016706,2-o…	PF03171.20:2OG-Fe(II) oxygenase superfamily	--	--	--
LOC111007793	1.11	0.72	0.74	0.856667	59.27	60.51	61.1	60.2933	34	23	20	1546	1760	1646	7.06324	1.32605e-97	6.41655e-95	up	NW_019104495.1	3102665	3104851	+	LOC111007793	--	K24028 salicylic acid 3-hydroxylase [EC:1.14.11.-] | (RefSeq) flavanone 3-dioxygenase 2-like (A)	--	flavonol synthase/flavanone 3-hydroxylase-like [Momordica charantia]	FLS_EUSER RecName: Full=Flavonol synthase/flavanone 3-hydroxylase; Short=FLS; EC=1.14.11.9 {ECO:0000250|UniProtKB:Q7XZQ6}; EC=1.14.20.6 {ECO:0000250|UniProtKB:Q7XZQ6};	A0A6J1C2Z2_MOMCH SubName: Full=flavonol synthase/flavanone 3-hydroxylase-like {ECO:0000313|RefSeq:XP_022135969.1};	At3g19000	GO:0005737,cytoplasm; GO:0045431,flavonol synthase activity; GO:0031418,L-ascorbic acid binding; GO:0046872,metal ion binding; GO:0045486,naringenin 3-dioxygenase activity; GO:0003674,molecular_function; GO:0003824,catalytic activity; GO:0016491,oxidoreductase activity; GO:0016705,oxidoreductase activity, acting on paired donors, with incorporation or reduction of molecular oxygen; GO:0016706,2-o…	PF03171.20:2OG-Fe(II) oxygenase superfamily	--
LOC111007836	23.04	9.75	33.46	22.0833	10.28	4.71	9.47	8.15333	286	135	429	167	75	122	-1.81428	0.0021052	0.0478072	down	NW_019104495.1	355829	358415	+	LOC111007836	--	--	--	--	--	--	--	--	--	--	--	--
LOC111007836	3.22	2.1	4.25	3.19	23.04	9.75	33.46	22.0833	47	32	55	286	135	429	3.80331	6.16794e-10	5.51824e-09	up	NW_019104495.1	355829	358415	+	LOC111007836	--	--	--	--	--	--	--	--	--	--
LOC111007874	3.41	2.83	2.64	2.96	7.62	10.73	10.52	9.62333	234	217	187	685	946	749	1.37106	2.49096e-07	3.03009e-05	up	NW_019104488.1	2122755	2126497	-	LOC111007874	--	K00924 kinase [EC:2.7.1.-] | (RefSeq) receptor-like protein kinase HSL1 (A)	--	receptor-like protein kinase HAIKU2 [Momordica charantia]	RLK7_ARATH RecName: Full=Receptor-like protein kinase 7 {ECO:0000303|PubMed:20811905}; EC=2.7.11.1 {ECO:0000305}; Flags: Precursor;	A0A6J1C2K3_MOMCH SubName: Full=receptor-like protein kinase HAIKU2 {ECO:0000313|RefSeq:XP_022136101.1};	At1g09970	GO:0016021,integral component of membrane; GO:0005886,plasma membrane; GO:0005524,ATP binding; GO:0042802,identical protein binding; GO:0001653,peptide receptor activity; GO:0004672,protein kinase activity; GO:0106310,protein serine kinase activity; GO:0106311,protein threonine kinase activity; GO:0045087,innate immune response; GO:0046777,protein autophosphorylation; GO:0006979,response to oxida…	PF00069.25:Protein kinase domain	--	--	--
LOC111007874	13.95	16.1	22.11	17.3867	3.41	2.83	2.64	2.96	1125	1360	1583	234	217	187	-1.6214	5.62588e-08	3.85436e-07	down	NW_019104488.1	2122755	2126497	-	LOC111007874	--	K00924 kinase [EC:2.7.1.-] | (RefSeq) receptor-like protein kinase HSL1 (A)	--	receptor-like protein kinase HAIKU2 [Momordica charantia]	RLK7_ARATH RecName: Full=Receptor-like protein kinase 7 {ECO:0000303|PubMed:20811905}; EC=2.7.11.1 {ECO:0000305}; Flags: Precursor;	A0A6J1C2K3_MOMCH SubName: Full=receptor-like protein kinase HAIKU2 {ECO:0000313|RefSeq:XP_022136101.1};	At1g09970	GO:0016021,integral component of membrane; GO:0005886,plasma membrane; GO:0005524,ATP binding; GO:0042802,identical protein binding; GO:0001653,peptide receptor activity; GO:0004672,protein kinase activity; GO:0106310,protein serine kinase activity; GO:0106311,protein threonine kinase activity; GO:0045087,innate immune response; GO:0046777,protein autophosphorylation; GO:0006979,response to oxida…	PF00069.25:Protein kinase domain	--
LOC111007941	4.79	4.73	3.83	4.45	2.3	1.58	2.34	2.07333	156	172	129	98	66	79	-1.40551	0.000277427	0.0102287	down	NW_019104495.1	1118938	1122004	-	LOC111007941	--	K00021 hydroxymethylglutaryl-CoA reductase (NADPH) [EC:1.1.1.34] | (RefSeq) 3-hydroxy-3-methylglutaryl-coenzyme A reductase 1 (A)	ko00900: Terpenoid backbone biosynthesis; ko01100: Metabolic pathways; ko01110: Biosynthesis of secondary metabolites	3-hydroxy-3-methylglutaryl-coenzyme A reductase 1 [Momordica charantia]	HMDH1_GOSHI RecName: Full=3-hydroxy-3-methylglutaryl-coenzyme A reductase 1; Short=HMG-CoA reductase 1; EC=1.1.1.34;	A0A6J1C365_MOMCH RecName: Full=3-hydroxy-3-methylglutaryl coenzyme A reductase {ECO:0000256|RuleBase:RU361219}; Short=HMG-CoA reductase {ECO:0000256|RuleBase:RU361219}; EC=1.1.1.34 {ECO:0000256|RuleBase:RU361219};	At1g76490	GO:0005789,endoplasmic reticulum membrane; GO:0016021,integral component of membrane; GO:0031966,mitochondrial membrane; GO:0005778,peroxisomal membrane; GO:0042170,plastid membrane; GO:0004420,hydroxymethylglutaryl-CoA reductase (NADPH) activity; GO:0042282,hydroxymethylglutaryl-CoA reductase activity; GO:0015936,coenzyme A metabolic process; GO:0008299,isoprenoid biosynthetic process; GO:001612…	PF00368.18:Hydroxymethylglutaryl-coenzyme A reductase	--	--	--
LOC111007941	43.3	25.3	57.49	42.03	4.79	4.73	3.83	4.45	1657	1014	1953	156	172	129	-2.3247	6.14206e-10	5.49798e-09	down	NW_019104495.1	1118938	1122004	-	LOC111007941	--	K00021 hydroxymethylglutaryl-CoA reductase (NADPH) [EC:1.1.1.34] | (RefSeq) 3-hydroxy-3-methylglutaryl-coenzyme A reductase 1 (A)	ko00900: Terpenoid backbone biosynthesis; ko01100: Metabolic pathways; ko01110: Biosynthesis of secondary metabolites	3-hydroxy-3-methylglutaryl-coenzyme A reductase 1 [Momordica charantia]	HMDH1_GOSHI RecName: Full=3-hydroxy-3-methylglutaryl-coenzyme A reductase 1; Short=HMG-CoA reductase 1; EC=1.1.1.34;	A0A6J1C365_MOMCH RecName: Full=3-hydroxy-3-methylglutaryl coenzyme A reductase {ECO:0000256|RuleBase:RU361219}; Short=HMG-CoA reductase {ECO:0000256|RuleBase:RU361219}; EC=1.1.1.34 {ECO:0000256|RuleBase:RU361219};	At1g76490	GO:0005789,endoplasmic reticulum membrane; GO:0016021,integral component of membrane; GO:0031966,mitochondrial membrane; GO:0005778,peroxisomal membrane; GO:0042170,plastid membrane; GO:0004420,hydroxymethylglutaryl-CoA reductase (NADPH) activity; GO:0042282,hydroxymethylglutaryl-CoA reductase activity; GO:0015936,coenzyme A metabolic process; GO:0008299,isoprenoid biosynthetic process; GO:001612…	PF00368.18:Hydroxymethylglutaryl-coenzyme A reductase	--
LOC111007997	116.32	199.56	116.94	144.273	561.27	580.16	634.16	591.863	1280	2449	1329	8085	8197	7240	1.7486	2.09335e-14	2.18993e-11	up	NW_019104495.1	661373	662019	+	LOC111007997	--	--	--	glycine-rich protein DC7.1-like [Momordica charantia]	--	A0A6J1C3E0_MOMCH SubName: Full=glycine-rich protein DC7.1-like {ECO:0000313|RefSeq:XP_022136255.1};	--	--	PF07172.11:Glycine rich protein family	--	--	--
LOC111007997	3882.77	3970.82	4901.76	4251.78	116.32	199.56	116.94	144.273	50198	53762	56252	1280	2449	1329	-3.98974	6.52162e-64	1.16263e-61	down	NW_019104495.1	661373	662019	+	LOC111007997	--	--	--	glycine-rich protein DC7.1-like [Momordica charantia]	--	A0A6J1C3E0_MOMCH SubName: Full=glycine-rich protein DC7.1-like {ECO:0000313|RefSeq:XP_022136255.1};	--	--	PF07172.11:Glycine rich protein family	--
LOC111008046	30.95	23.61	26.83	27.13	5.17	10.8	10.78	8.91667	1185	1008	1061	259	531	428	-1.96381	6.37548e-09	1.44991e-06	down	NW_019104495.1	2904576	2906586	+	LOC111008046	--	--	--	UPF0496 protein At4g34320-like [Momordica charantia]	U496A_ARATH RecName: Full=UPF0496 protein At4g34320;	A0A6J1C3L8_MOMCH SubName: Full=UPF0496 protein At4g34320-like {ECO:0000313|RefSeq:XP_022136335.1};	At4g34320	GO:0016021,integral component of membrane; GO:0005575,cellular_component; GO:0016020,membrane; GO:0031224,intrinsic component of membrane; GO:0110165,cellular anatomical entity	PF05055.12:Protein of unknown function (DUF677)	--	--	--
LOC111008046	3.31	3.42	5.33	4.02	30.95	23.61	26.83	27.13	149	161	213	1185	1008	1061	3.70254	2.41441e-29	1.06764e-27	up	NW_019104495.1	2904576	2906586	+	LOC111008046	--	--	--	UPF0496 protein At4g34320-like [Momordica charantia]	U496A_ARATH RecName: Full=UPF0496 protein At4g34320;	A0A6J1C3L8_MOMCH SubName: Full=UPF0496 protein At4g34320-like {ECO:0000313|RefSeq:XP_022136335.1};	At4g34320	GO:0016021,integral component of membrane; GO:0005575,cellular_component; GO:0016020,membrane; GO:0031224,intrinsic component of membrane; GO:0110165,cellular anatomical entity	PF05055.12:Protein of unknown function (DUF677)	--
LOC111008122	2.61	3.45	0.76	2.27333	14.6	30.44	15.67	20.2367	63	93	19	462	945	393	2.88717	9.47e-09	2.03566e-06	up	NW_019104496.1	2707047	2709318	-	LOC111008122	--	K20558 transcription factor SPEECHLESS | (RefSeq) transcription factor SPEECHLESS (A)	ko04016: MAPK signaling pathway - plant	transcription factor bHLH94-like [Momordica charantia]	BH094_ARATH RecName: Full=Transcription factor bHLH94; AltName: Full=Basic helix-loop-helix protein 94; Short=AtbHLH94; Short=bHLH 94; AltName: Full=Transcription factor EN 16; AltName: Full=bHLH transcription factor bHLH094;	A0A6J1C7H5_MOMCH SubName: Full=transcription factor bHLH94-like {ECO:0000313|RefSeq:XP_022136403.1};	At1g22490	GO:0005634,nucleus; GO:0003700,DNA-binding transcription factor activity; GO:0000981,DNA-binding transcription factor activity, RNA polymerase II-specific; GO:0046983,protein dimerization activity; GO:0000978,RNA polymerase II cis-regulatory region sequence-specific DNA binding; GO:0006357,regulation of transcription by RNA polymerase II; GO:0006355,regulation of transcription, DNA-templated; GO:…	PF00010.26:Helix-loop-helix DNA-binding domain	bHLH	TF	bHLH
LOC111008122	0	0.27	1.19	0.486667	2.61	3.45	0.76	2.27333	0	8	30	63	93	19	3.11533	0.0133195	0.0297991	up	NW_019104496.1	2707047	2709318	-	LOC111008122	--	K20558 transcription factor SPEECHLESS | (RefSeq) transcription factor SPEECHLESS (A)	ko04016: MAPK signaling pathway - plant	transcription factor bHLH94-like [Momordica charantia]	BH094_ARATH RecName: Full=Transcription factor bHLH94; AltName: Full=Basic helix-loop-helix protein 94; Short=AtbHLH94; Short=bHLH 94; AltName: Full=Transcription factor EN 16; AltName: Full=bHLH transcription factor bHLH094;	A0A6J1C7H5_MOMCH SubName: Full=transcription factor bHLH94-like {ECO:0000313|RefSeq:XP_022136403.1};	At1g22490	GO:0005634,nucleus; GO:0003700,DNA-binding transcription factor activity; GO:0000981,DNA-binding transcription factor activity, RNA polymerase II-specific; GO:0046983,protein dimerization activity; GO:0000978,RNA polymerase II cis-regulatory region sequence-specific DNA binding; GO:0006357,regulation of transcription by RNA polymerase II; GO:0006355,regulation of transcription, DNA-templated; GO:…	PF00010.26:Helix-loop-helix DNA-binding domain	bHLH
LOC111008139	0.59	0.46	1.25	0.766667	5.75	7.95	8.69	7.46333	23	20	50	292	396	350	2.88642	3.64969e-08	6.09266e-06	up	NW_019104496.1	1273465	1276201	+	LOC111008139	--	K20772 1-aminocyclopropane-1-carboxylate synthase 1/2/6 [EC:4.4.1.14] | (RefSeq) 1-aminocyclopropane-1-carboxylate synthase (A)	ko00270: Cysteine and methionine metabolism; ko01100: Metabolic pathways; ko01110: Biosynthesis of secondary metabolites; ko04016: MAPK signaling pathway - plant	1-aminocyclopropane-1-carboxylate synthase [Momordica charantia]	1A1C_SOYBN RecName: Full=1-aminocyclopropane-1-carboxylate synthase; Short=ACC synthase; EC=4.4.1.14; AltName: Full=S-adenosyl-L-methionine methylthioadenosine-lyase;	Q71T06_MOMCH SubName: Full=1-aminocyclopropane-1-carboxylate synthase {ECO:0000313|EMBL:AAQ14268.1, ECO:0000313|RefSeq:XP_022136430.1};	At4g11280	GO:0016847,1-aminocyclopropane-1-carboxylate synthase activity; GO:0030170,pyridoxal phosphate binding; GO:0009693,ethylene biosynthetic process; GO:0009835,fruit ripening; GO:0003674,molecular_function; GO:0003824,catalytic activity; GO:0016829,lyase activity; GO:0016846,carbon-sulfur lyase activity; GO:0005488,binding; GO:0019842,vitamin binding; GO:0036094,small molecule binding; GO:0043167,io…	PF00155.21:Aminotransferase class I and II	--	--	--
LOC111008139	11.58	12.25	13.86	12.5633	0.59	0.46	1.25	0.766667	528	585	561	23	20	50	-3.03795	1.15799e-08	8.68163e-08	down	NW_019104496.1	1273465	1276201	+	LOC111008139	--	K20772 1-aminocyclopropane-1-carboxylate synthase 1/2/6 [EC:4.4.1.14] | (RefSeq) 1-aminocyclopropane-1-carboxylate synthase (A)	ko00270: Cysteine and methionine metabolism; ko01100: Metabolic pathways; ko01110: Biosynthesis of secondary metabolites; ko04016: MAPK signaling pathway - plant	1-aminocyclopropane-1-carboxylate synthase [Momordica charantia]	1A1C_SOYBN RecName: Full=1-aminocyclopropane-1-carboxylate synthase; Short=ACC synthase; EC=4.4.1.14; AltName: Full=S-adenosyl-L-methionine methylthioadenosine-lyase;	Q71T06_MOMCH SubName: Full=1-aminocyclopropane-1-carboxylate synthase {ECO:0000313|EMBL:AAQ14268.1, ECO:0000313|RefSeq:XP_022136430.1};	At4g11280	GO:0016847,1-aminocyclopropane-1-carboxylate synthase activity; GO:0030170,pyridoxal phosphate binding; GO:0009693,ethylene biosynthetic process; GO:0009835,fruit ripening; GO:0003674,molecular_function; GO:0003824,catalytic activity; GO:0016829,lyase activity; GO:0016846,carbon-sulfur lyase activity; GO:0005488,binding; GO:0019842,vitamin binding; GO:0036094,small molecule binding; GO:0043167,io…	PF00155.21:Aminotransferase class I and II	--
LOC111008251	0.88	2.21	0.58	1.22333	6.22	6.88	9.38	7.49333	54	151	37	500	542	597	2.36778	1.56915e-07	2.10454e-05	up	NW_019104488.1	239241	246932	-	LOC111008251	--	K13418 somatic embryogenesis receptor kinase 1 [EC:2.7.10.1 2.7.11.1] | (RefSeq) somatic embryogenesis receptor kinase 2-like (A)	--	PROTEIN: LRR receptor-like serine/threonine-protein kinase At1g53430 [Momordica charantia]	Y5344_ARATH RecName: Full=Probable LRR receptor-like serine/threonine-protein kinase At1g53440; EC=2.7.11.1; Flags: Precursor;	A0A6J1C3W4_MOMCH RecName: Full=Non-specific serine/threonine protein kinase {ECO:0000256|ARBA:ARBA00012513}; EC=2.7.11.1 {ECO:0000256|ARBA:ARBA00012513};	At1g53440	GO:0016021,integral component of membrane; GO:0005886,plasma membrane; GO:0005524,ATP binding; GO:0106310,protein serine kinase activity; GO:0004674,protein serine/threonine kinase activity; GO:0106311,protein threonine kinase activity; GO:0046777,protein autophosphorylation; GO:0000166,nucleotide binding; GO:0003674,molecular_function; GO:0005488,binding; GO:0017076,purine nucleotide binding; GO…	PF07714.17:Protein tyrosine kinase	--	--	--
LOC111008251	21.65	10.28	12.17	14.7	0.88	2.21	0.58	1.22333	1561	776	779	54	151	37	-2.77519	1.02332e-07	6.75672e-07	down	NW_019104488.1	239241	246932	-	LOC111008251	--	K13418 somatic embryogenesis receptor kinase 1 [EC:2.7.10.1 2.7.11.1] | (RefSeq) somatic embryogenesis receptor kinase 2-like (A)	--	PROTEIN: LRR receptor-like serine/threonine-protein kinase At1g53430 [Momordica charantia]	Y5344_ARATH RecName: Full=Probable LRR receptor-like serine/threonine-protein kinase At1g53440; EC=2.7.11.1; Flags: Precursor;	A0A6J1C3W4_MOMCH RecName: Full=Non-specific serine/threonine protein kinase {ECO:0000256|ARBA:ARBA00012513}; EC=2.7.11.1 {ECO:0000256|ARBA:ARBA00012513};	At1g53440	GO:0016021,integral component of membrane; GO:0005886,plasma membrane; GO:0005524,ATP binding; GO:0106310,protein serine kinase activity; GO:0004674,protein serine/threonine kinase activity; GO:0106311,protein threonine kinase activity; GO:0046777,protein autophosphorylation; GO:0000166,nucleotide binding; GO:0003674,molecular_function; GO:0005488,binding; GO:0017076,purine nucleotide binding; GO…	PF07714.17:Protein tyrosine kinase	--
LOC111008435	83.54	54.5	46.5	61.5133	36.54	21.34	40.23	32.7033	1317	958	757	754	432	658	-1.21182	0.00102516	0.0286241	down	NW_019104496.1	1755250	1756215	+	LOC111008435	--	--	--	dehydrin Xero 1-like [Momordica charantia]	--	A0A6J1C5G3_MOMCH SubName: Full=dehydrin Xero 1-like {ECO:0000313|RefSeq:XP_022136834.1};	--	GO:0009415,response to water; GO:0001101,response to acid chemical; GO:0008150,biological_process; GO:0009628,response to abiotic stimulus; GO:0010035,response to inorganic substance; GO:0042221,response to chemical; GO:0050896,response to stimulus; GO:1901700,response to oxygen-containing compound	PF00257.19:Dehydrin	--	--	--
LOC111008435	681.52	415.41	661.33	586.087	83.54	54.5	46.5	61.5133	12622	8057	10872	1317	958	757	-2.3401	1.7384e-11	1.8424e-10	down	NW_019104496.1	1755250	1756215	+	LOC111008435	--	--	--	dehydrin Xero 1-like [Momordica charantia]	--	A0A6J1C5G3_MOMCH SubName: Full=dehydrin Xero 1-like {ECO:0000313|RefSeq:XP_022136834.1};	--	GO:0009415,response to water; GO:0001101,response to acid chemical; GO:0008150,biological_process; GO:0009628,response to abiotic stimulus; GO:0010035,response to inorganic substance; GO:0042221,response to chemical; GO:0050896,response to stimulus; GO:1901700,response to oxygen-containing compound	PF00257.19:Dehydrin	--
LOC111008451	7.78	6.66	6.97	7.13667	21.77	17.95	29.31	23.01	134	128	124	491	397	524	1.36492	6.57245e-05	0.00331623	up	NW_019104496.1	3615988	3620592	-	LOC111008451	--	K22314 glucosinolate gamma-glutamyl hydrolase [EC:3.4.19.16] | (RefSeq) gamma-glutamyl peptidase 5-like isoform X1 (A)	--	gamma-glutamyl peptidase 5-like isoform X1 [Momordica charantia]	GGP5_ARATH RecName: Full=Gamma-glutamyl peptidase 5 {ECO:0000305}; EC=3.4.19.- {ECO:0000305};	A0A6J1C8N6_MOMCH SubName: Full=gamma-glutamyl peptidase 5-like isoform X1 {ECO:0000313|RefSeq:XP_022136858.1};	At2g23970	GO:0005829,cytosol; GO:0008233,peptidase activity; GO:0003674,molecular_function; GO:0003824,catalytic activity; GO:0016787,hydrolase activity; GO:0140096,catalytic activity, acting on a protein; GO:0005575,cellular_component; GO:0005622,intracellular anatomical structure; GO:0005737,cytoplasm; GO:0110165,cellular anatomical entity	PF00117.28:Glutamine amidotransferase class-I	--	--	--
LOC111008451	0	0	0.06	0.02	7.78	6.66	6.97	7.13667	0	0	1	134	128	124	9.55368	1.35754e-13	1.80749e-12	up	NW_019104496.1	3615988	3620592	-	LOC111008451	--	K22314 glucosinolate gamma-glutamyl hydrolase [EC:3.4.19.16] | (RefSeq) gamma-glutamyl peptidase 5-like isoform X1 (A)	--	gamma-glutamyl peptidase 5-like isoform X1 [Momordica charantia]	GGP5_ARATH RecName: Full=Gamma-glutamyl peptidase 5 {ECO:0000305}; EC=3.4.19.- {ECO:0000305};	A0A6J1C8N6_MOMCH SubName: Full=gamma-glutamyl peptidase 5-like isoform X1 {ECO:0000313|RefSeq:XP_022136858.1};	At2g23970	GO:0005829,cytosol; GO:0008233,peptidase activity; GO:0003674,molecular_function; GO:0003824,catalytic activity; GO:0016787,hydrolase activity; GO:0140096,catalytic activity, acting on a protein; GO:0005575,cellular_component; GO:0005622,intracellular anatomical structure; GO:0005737,cytoplasm; GO:0110165,cellular anatomical entity	PF00117.28:Glutamine amidotransferase class-I	--
LOC111008598	64.74	70.78	76.49	70.67	32.18	34.34	40.69	35.7367	2072	2526	2528	1348	1411	1351	-1.31921	5.16672e-08	7.79579e-06	down	NW_019104497.1	583492	585380	+	LOC111008598	--	--	--	NAC domain-containing protein 100 [Momordica charantia]	NC100_ARATH RecName: Full=NAC domain-containing protein 100 {ECO:0000303|PubMed:15029955}; Short=ANAC100 {ECO:0000303|PubMed:15029955}; Short=AtNAC5;	A0A6J1C615_MOMCH SubName: Full=NAC domain-containing protein 100 {ECO:0000313|RefSeq:XP_022137039.1};	At5g61430	GO:0005634,nucleus; GO:0003677,DNA binding; GO:0003700,DNA-binding transcription factor activity; GO:0003674,molecular_function; GO:0003676,nucleic acid binding; GO:0005488,binding; GO:0097159,organic cyclic compound binding; GO:1901363,heterocyclic compound binding; GO:0140110,transcription regulator activity; GO:0005575,cellular_component; GO:0005622,intracellular anatomical structure; GO:00432…	PF02365.15:No apical meristem (NAM) protein	NAC	TF	NAC
LOC111008598	4.1	5.21	5.06	4.79	64.74	70.78	76.49	70.67	154	205	169	2072	2526	2528	4.82623	3.82421e-74	9.3865e-72	up	NW_019104497.1	583492	585380	+	LOC111008598	--	--	--	NAC domain-containing protein 100 [Momordica charantia]	NC100_ARATH RecName: Full=NAC domain-containing protein 100 {ECO:0000303|PubMed:15029955}; Short=ANAC100 {ECO:0000303|PubMed:15029955}; Short=AtNAC5;	A0A6J1C615_MOMCH SubName: Full=NAC domain-containing protein 100 {ECO:0000313|RefSeq:XP_022137039.1};	At5g61430	GO:0005634,nucleus; GO:0003677,DNA binding; GO:0003700,DNA-binding transcription factor activity; GO:0003674,molecular_function; GO:0003676,nucleic acid binding; GO:0005488,binding; GO:0097159,organic cyclic compound binding; GO:1901363,heterocyclic compound binding; GO:0140110,transcription regulator activity; GO:0005575,cellular_component; GO:0005622,intracellular anatomical structure; GO:00432…	PF02365.15:No apical meristem (NAM) protein	NAC
LOC111008889	107.81	56.42	182.78	115.67	43.2	27.29	44.78	38.4233	1794	1047	3141	941	583	773	-1.97849	5.69631e-05	0.00300965	down	NW_019104497.1	2204063	2205100	-	LOC111008889	--	--	--	protein LOC111008889 [Momordica charantia]	--	A0A6J1CAD7_MOMCH SubName: Full=uncharacterized protein LOC111008889 {ECO:0000313|RefSeq:XP_022137448.1};	At5g50090	--	PF14009.6:Domain of unknown function (DUF4228)	--	--	--
LOC111008889	11.71	5.57	7.43	8.23667	107.81	56.42	182.78	115.67	229	114	129	1794	1047	3141	4.8046	2.97173e-18	6.05646e-17	up	NW_019104497.1	2204063	2205100	-	LOC111008889	--	--	--	protein LOC111008889 [Momordica charantia]	--	A0A6J1CAD7_MOMCH SubName: Full=uncharacterized protein LOC111008889 {ECO:0000313|RefSeq:XP_022137448.1};	At5g50090	--	PF14009.6:Domain of unknown function (DUF4228)	--
LOC111008908	299.23	181.26	368.79	283.093	51.12	54.75	94.29	66.72	4512	3048	5743	1009	1060	1475	-2.46538	7.49903e-10	2.30735e-07	down	NW_019104497.1	1847380	1848171	-	LOC111008908	--	--	--	kunitz trypsin inhibitor 2 [Momordica charantia]	KTI5_ARATH RecName: Full=Kunitz trypsin inhibitor 5 {ECO:0000303|PubMed:30042779}; Short=AtKTI5 {ECO:0000303|PubMed:30042779}; AltName: Full=Kunitz trypsin inhibitor 2 {ECO:0000305}; Short=AtKTI2 {ECO:0000305}; Flags: Precursor;	A0A6J1C8C4_MOMCH SubName: Full=kunitz trypsin inhibitor 2 {ECO:0000313|RefSeq:XP_022137472.1};	At1g17860	GO:0048046,apoplast; GO:0005618,cell wall; GO:0005783,endoplasmic reticulum; GO:0099503,secretory vesicle; GO:0004869,cysteine-type endopeptidase inhibitor activity; GO:0030414,peptidase inhibitor activity; GO:0004867,serine-type endopeptidase inhibitor activity; GO:0006952,defense response; GO:0010466,negative regulation of peptidase activity; GO:0009625,response to insect; GO:0003674,molecular_…	PF00197.18:Trypsin and protease inhibitor	--	--	--
LOC111008908	18.12	4.64	11.51	11.4233	299.23	181.26	368.79	283.093	321	86	181	4512	3048	5743	5.58624	2.04765e-24	6.4942e-23	up	NW_019104497.1	1847380	1848171	-	LOC111008908	--	--	--	kunitz trypsin inhibitor 2 [Momordica charantia]	KTI5_ARATH RecName: Full=Kunitz trypsin inhibitor 5 {ECO:0000303|PubMed:30042779}; Short=AtKTI5 {ECO:0000303|PubMed:30042779}; AltName: Full=Kunitz trypsin inhibitor 2 {ECO:0000305}; Short=AtKTI2 {ECO:0000305}; Flags: Precursor;	A0A6J1C8C4_MOMCH SubName: Full=kunitz trypsin inhibitor 2 {ECO:0000313|RefSeq:XP_022137472.1};	At1g17860	GO:0048046,apoplast; GO:0005618,cell wall; GO:0005783,endoplasmic reticulum; GO:0099503,secretory vesicle; GO:0004869,cysteine-type endopeptidase inhibitor activity; GO:0030414,peptidase inhibitor activity; GO:0004867,serine-type endopeptidase inhibitor activity; GO:0006952,defense response; GO:0010466,negative regulation of peptidase activity; GO:0009625,response to insect; GO:0003674,molecular_…	PF00197.18:Trypsin and protease inhibitor	--
LOC111008923	0.79	0.92	1.04	0.916667	3.3	4	2.66	3.32	34	44	46	185	220	118	1.52226	0.000468503	0.0154449	up	NW_019104497.1	3114502	3118560	-	LOC111008923	--	K08819 cyclin-dependent kinase 12/13 [EC:2.7.11.22 2.7.11.23] | (RefSeq) probable serine/threonine-protein kinase At1g54610 (A)	--	serine/threonine-protein kinase At1g54610 [Momordica charantia]	Y1461_ARATH RecName: Full=Probable serine/threonine-protein kinase At1g54610; EC=2.7.11.1;	A0A6J1CAH5_MOMCH SubName: Full=probable serine/threonine-protein kinase At1g54610 {ECO:0000313|RefSeq:XP_022137493.1};	At5g50860	GO:0000307,cyclin-dependent protein kinase holoenzyme complex; GO:0005634,nucleus; GO:0005886,plasma membrane; GO:0005524,ATP binding; GO:0004693,cyclin-dependent protein serine/threonine kinase activity; GO:0106310,protein serine kinase activity; GO:0106311,protein threonine kinase activity; GO:0008353,RNA polymerase II CTD heptapeptide repeat kinase activity; GO:0070816,phosphorylation of RNA p…	PF00069.25:Protein kinase domain	--	--	--
LOC111008923	8.76	7.91	8.51	8.39333	0.79	0.92	1.04	0.916667	441	417	380	34	44	46	-2.26178	2.44375e-09	2.00812e-08	down	NW_019104497.1	3114502	3118560	-	LOC111008923	--	K08819 cyclin-dependent kinase 12/13 [EC:2.7.11.22 2.7.11.23] | (RefSeq) probable serine/threonine-protein kinase At1g54610 (A)	--	serine/threonine-protein kinase At1g54610 [Momordica charantia]	Y1461_ARATH RecName: Full=Probable serine/threonine-protein kinase At1g54610; EC=2.7.11.1;	A0A6J1CAH5_MOMCH SubName: Full=probable serine/threonine-protein kinase At1g54610 {ECO:0000313|RefSeq:XP_022137493.1};	At5g50860	GO:0000307,cyclin-dependent protein kinase holoenzyme complex; GO:0005634,nucleus; GO:0005886,plasma membrane; GO:0005524,ATP binding; GO:0004693,cyclin-dependent protein serine/threonine kinase activity; GO:0106310,protein serine kinase activity; GO:0106311,protein threonine kinase activity; GO:0008353,RNA polymerase II CTD heptapeptide repeat kinase activity; GO:0070816,phosphorylation of RNA p…	PF00069.25:Protein kinase domain	--
LOC111008985	637.33	630.77	647.83	638.643	399.63	288.62	403.8	364.017	15592	17209	16368	12798	9066	10249	-1.12847	1.56909e-05	0.0010613	down	NW_019104497.1	936371	941002	+	LOC111008985	--	K09264 MADS-box transcription factor, plant | (RefSeq) truncated transcription factor CAULIFLOWER A (A)	--	truncated transcription factor CAULIFLOWER A [Momordica charantia]	AP1_VITVI RecName: Full=Agamous-like MADS-box protein AP1 {ECO:0000305}; AltName: Full=APETALA1-like protein {ECO:0000303|PubMed:15247405}; Short=AP1-like protein {ECO:0000303|PubMed:15247405}; Short=VvAP1 {ECO:0000303|PubMed:18997115}; Short=VviAP1 {ECO:0000303|PubMed:26818751};	A0A6J1CAP1_MOMCH SubName: Full=truncated transcription factor CAULIFLOWER A {ECO:0000313|RefSeq:XP_022137568.1};	At1g69120	GO:0005634,nucleus; GO:0000981,DNA-binding transcription factor activity, RNA polymerase II-specific; GO:0046983,protein dimerization activity; GO:0000978,RNA polymerase II cis-regulatory region sequence-specific DNA binding; GO:0010582,floral meristem determinacy; GO:0045944,positive regulation of transcription by RNA polymerase II; GO:0006357,regulation of transcription by RNA polymerase II; GO…	PF01486.17:K-box region	MADS-MIKC	TF	MADS->MADS-MIKC
LOC111008985	531.66	463.45	441.74	478.95	637.33	630.77	647.83	638.643	15281	13950	11270	15592	17209	16368	1.34236	3.74608e-08	2.63251e-07	up	NW_019104497.1	936371	941002	+	LOC111008985	--	K09264 MADS-box transcription factor, plant | (RefSeq) truncated transcription factor CAULIFLOWER A (A)	--	truncated transcription factor CAULIFLOWER A [Momordica charantia]	AP1_VITVI RecName: Full=Agamous-like MADS-box protein AP1 {ECO:0000305}; AltName: Full=APETALA1-like protein {ECO:0000303|PubMed:15247405}; Short=AP1-like protein {ECO:0000303|PubMed:15247405}; Short=VvAP1 {ECO:0000303|PubMed:18997115}; Short=VviAP1 {ECO:0000303|PubMed:26818751};	A0A6J1CAP1_MOMCH SubName: Full=truncated transcription factor CAULIFLOWER A {ECO:0000313|RefSeq:XP_022137568.1};	At1g69120	GO:0005634,nucleus; GO:0000981,DNA-binding transcription factor activity, RNA polymerase II-specific; GO:0046983,protein dimerization activity; GO:0000978,RNA polymerase II cis-regulatory region sequence-specific DNA binding; GO:0010582,floral meristem determinacy; GO:0045944,positive regulation of transcription by RNA polymerase II; GO:0006357,regulation of transcription by RNA polymerase II; GO…	PF01486.17:K-box region	MADS-MIKC
LOC111009077	1.55	0.51	0	0.686667	4.3	7.48	9.23	7.00333	46	17	0	167	285	284	3.06279	0.00150641	0.0375793	up	NW_019104497.1	396680	399023	-	LOC111009077	--	K10523 speckle-type POZ protein | (RefSeq) BTB/POZ and MATH domain-containing protein 4-like (A)	--	BTB/POZ and TAZ domain-containing protein 1-like [Momordica charantia]	BT1_ARATH RecName: Full=BTB/POZ and TAZ domain-containing protein 1; AltName: Full=BTB and TAZ domain protein 1;	A0A6J1C911_MOMCH SubName: Full=BTB/POZ and TAZ domain-containing protein 1-like {ECO:0000313|RefSeq:XP_022137707.1};	At5g63160	GO:0005737,cytoplasm; GO:0005634,nucleus; GO:0005516,calmodulin binding; GO:0046872,metal ion binding; GO:0009553,embryo sac development; GO:0009555,pollen development; GO:0016567,protein ubiquitination; GO:0006355,regulation of transcription, DNA-templated; GO:0009733,response to auxin; GO:0042542,response to hydrogen peroxide; GO:0009751,response to salicylic acid; GO:0003674,molecular_function…	PF00651.31:BTB/POZ domain	TAZ	TR	TAZ
LOC111009077	4.71	10.63	7.82	7.72	1.55	0.51	0	0.686667	164	388	242	46	17	0	-2.60146	0.0153366	0.0337149	down	NW_019104497.1	396680	399023	-	LOC111009077	--	K10523 speckle-type POZ protein | (RefSeq) BTB/POZ and MATH domain-containing protein 4-like (A)	--	BTB/POZ and TAZ domain-containing protein 1-like [Momordica charantia]	BT1_ARATH RecName: Full=BTB/POZ and TAZ domain-containing protein 1; AltName: Full=BTB and TAZ domain protein 1;	A0A6J1C911_MOMCH SubName: Full=BTB/POZ and TAZ domain-containing protein 1-like {ECO:0000313|RefSeq:XP_022137707.1};	At5g63160	GO:0005737,cytoplasm; GO:0005634,nucleus; GO:0005516,calmodulin binding; GO:0046872,metal ion binding; GO:0009553,embryo sac development; GO:0009555,pollen development; GO:0016567,protein ubiquitination; GO:0006355,regulation of transcription, DNA-templated; GO:0009733,response to auxin; GO:0042542,response to hydrogen peroxide; GO:0009751,response to salicylic acid; GO:0003674,molecular_function…	PF00651.31:BTB/POZ domain	TAZ
LOC111009146	19.05	23.9	14.93	19.2933	59.86	59.46	56.98	58.7667	483	676	391	1987	1936	1499	1.3157	3.95868e-10	1.32169e-07	up	NW_019104498.1	2069676	2071007	-	LOC111009146	--	K19038 E3 ubiquitin-protein ligase ATL41 [EC:2.3.2.27] | (RefSeq) E3 ubiquitin-protein ligase ATL41-like (A)	--	RING-H2 finger protein ATL2 [Momordica charantia]	ATL2_ARATH RecName: Full=RING-H2 finger protein ATL2; EC=2.3.2.27 {ECO:0000305}; AltName: Full=Protein ARABIDOPSIS TOXICOS EN LEVADURA 2; Short=Protein ATL2; AltName: Full=RING-type E3 ubiquitin transferase ATL2 {ECO:0000305};	A0A6J1CBD8_MOMCH SubName: Full=RING-H2 finger protein ATL2 {ECO:0000313|RefSeq:XP_022137798.1};	At3g16720	GO:0016021,integral component of membrane; GO:0046872,metal ion binding; GO:0016740,transferase activity; GO:0006952,defense response; GO:0016567,protein ubiquitination; GO:0010200,response to chitin; GO:0003674,molecular_function; GO:0005488,binding; GO:0043167,ion binding; GO:0043169,cation binding; GO:0003824,catalytic activity; GO:0006950,response to stress; GO:0008150,biological_process; GO:…	PF13639.6:Ring finger domain	--	--	--
LOC111009146	122.95	107.24	122.59	117.593	19.05	23.9	14.93	19.2933	3663	3346	3242	483	676	391	-1.71426	2.28877e-15	3.62946e-14	down	NW_019104498.1	2069676	2071007	-	LOC111009146	--	K19038 E3 ubiquitin-protein ligase ATL41 [EC:2.3.2.27] | (RefSeq) E3 ubiquitin-protein ligase ATL41-like (A)	--	RING-H2 finger protein ATL2 [Momordica charantia]	ATL2_ARATH RecName: Full=RING-H2 finger protein ATL2; EC=2.3.2.27 {ECO:0000305}; AltName: Full=Protein ARABIDOPSIS TOXICOS EN LEVADURA 2; Short=Protein ATL2; AltName: Full=RING-type E3 ubiquitin transferase ATL2 {ECO:0000305};	A0A6J1CBD8_MOMCH SubName: Full=RING-H2 finger protein ATL2 {ECO:0000313|RefSeq:XP_022137798.1};	At3g16720	GO:0016021,integral component of membrane; GO:0046872,metal ion binding; GO:0016740,transferase activity; GO:0006952,defense response; GO:0016567,protein ubiquitination; GO:0010200,response to chitin; GO:0003674,molecular_function; GO:0005488,binding; GO:0043167,ion binding; GO:0043169,cation binding; GO:0003824,catalytic activity; GO:0006950,response to stress; GO:0008150,biological_process; GO:…	PF13639.6:Ring finger domain	--
LOC111009166	13.75	8.23	7.47	9.81667	23.38	30.71	24.46	26.1833	358	239	201	797	1027	661	1.09264	0.000806798	0.0238423	up	NW_019104498.1	777159	782746	-	LOC111009166	--	K12126 phytochrome-interacting factor 3 | (RefSeq) transcription factor PIF3-like (A)	ko04075: Plant hormone signal transduction; ko04712: Circadian rhythm - plant	transcription factor bHLH128 [Momordica charantia]	BH128_ARATH RecName: Full=Transcription factor bHLH128; AltName: Full=Basic helix-loop-helix protein 128; Short=AtbHLH128; Short=bHLH 128; AltName: Full=Transcription factor EN 74; AltName: Full=bHLH transcription factor bHLH128;	A0A6J1CBF5_MOMCH SubName: Full=transcription factor bHLH128 {ECO:0000313|RefSeq:XP_022137823.1};	At2g43140	GO:0005829,cytosol; GO:0005634,nucleus; GO:0003700,DNA-binding transcription factor activity; GO:0000981,DNA-binding transcription factor activity, RNA polymerase II-specific; GO:0046983,protein dimerization activity; GO:0000978,RNA polymerase II cis-regulatory region sequence-specific DNA binding; GO:0000976,transcription regulatory region sequence-specific DNA binding; GO:0010119,regulation of …	PF00010.26:Helix-loop-helix DNA-binding domain	bHLH	TF	bHLH
LOC111009166	4.87	5.34	6.33	5.51333	13.75	8.23	7.47	9.81667	149	171	172	358	239	201	1.76037	5.36625e-06	2.65817e-05	up	NW_019104498.1	777159	782746	-	LOC111009166	--	K12126 phytochrome-interacting factor 3 | (RefSeq) transcription factor PIF3-like (A)	ko04075: Plant hormone signal transduction; ko04712: Circadian rhythm - plant	transcription factor bHLH128 [Momordica charantia]	BH128_ARATH RecName: Full=Transcription factor bHLH128; AltName: Full=Basic helix-loop-helix protein 128; Short=AtbHLH128; Short=bHLH 128; AltName: Full=Transcription factor EN 74; AltName: Full=bHLH transcription factor bHLH128;	A0A6J1CBF5_MOMCH SubName: Full=transcription factor bHLH128 {ECO:0000313|RefSeq:XP_022137823.1};	At2g43140	GO:0005829,cytosol; GO:0005634,nucleus; GO:0003700,DNA-binding transcription factor activity; GO:0000981,DNA-binding transcription factor activity, RNA polymerase II-specific; GO:0046983,protein dimerization activity; GO:0000978,RNA polymerase II cis-regulatory region sequence-specific DNA binding; GO:0000976,transcription regulatory region sequence-specific DNA binding; GO:0010119,regulation of …	PF00010.26:Helix-loop-helix DNA-binding domain	bHLH
LOC111009289	515.16	377.65	477.87	456.893	176.17	158.11	215.1	183.127	17360	14192	16631	7771	6841	7520	-1.65764	2.72635e-09	7.13031e-07	down	NW_019104488.1	4087290	4091373	+	LOC111009289	--	K22683 aspartyl protease family protein [EC:3.4.23.-] | (RefSeq) protein ASPARTIC PROTEASE IN GUARD CELL 1-like (A)	--	aspartyl protease family protein At5g10770-like isoform X1 [Momordica charantia]	ASPA_ARATH RecName: Full=Aspartyl protease family protein At5g10770; EC=3.4.23.- {ECO:0000305}; Flags: Precursor;	A0A6J1C8A9_MOMCH SubName: Full=aspartyl protease family protein At5g10770-like isoform X1 {ECO:0000313|RefSeq:XP_022138035.1};	At5g10770	GO:0031225,anchored component of membrane; GO:0005886,plasma membrane; GO:0004190,aspartic-type endopeptidase activity; GO:0003674,molecular_function; GO:0003824,catalytic activity; GO:0004175,endopeptidase activity; GO:0008233,peptidase activity; GO:0016787,hydrolase activity; GO:0070001,aspartic-type peptidase activity; GO:0140096,catalytic activity, acting on a protein; GO:0005575,cellular_com…	PF14543.6:Xylanase inhibitor N-terminal	--	--	--
LOC111009289	142.33	110.22	130.98	127.843	515.16	377.65	477.87	456.893	5635	4570	4603	17360	14192	16631	2.77909	1.3347e-20	3.18823e-19	up	NW_019104488.1	4087290	4091373	+	LOC111009289	--	K22683 aspartyl protease family protein [EC:3.4.23.-] | (RefSeq) protein ASPARTIC PROTEASE IN GUARD CELL 1-like (A)	--	aspartyl protease family protein At5g10770-like isoform X1 [Momordica charantia]	ASPA_ARATH RecName: Full=Aspartyl protease family protein At5g10770; EC=3.4.23.- {ECO:0000305}; Flags: Precursor;	A0A6J1C8A9_MOMCH SubName: Full=aspartyl protease family protein At5g10770-like isoform X1 {ECO:0000313|RefSeq:XP_022138035.1};	At5g10770	GO:0031225,anchored component of membrane; GO:0005886,plasma membrane; GO:0004190,aspartic-type endopeptidase activity; GO:0003674,molecular_function; GO:0003824,catalytic activity; GO:0004175,endopeptidase activity; GO:0008233,peptidase activity; GO:0016787,hydrolase activity; GO:0070001,aspartic-type peptidase activity; GO:0140096,catalytic activity, acting on a protein; GO:0005575,cellular_com…	PF14543.6:Xylanase inhibitor N-terminal	--
LOC111009381	0	0.02	0	0.00666667	0.33	0.73	0.67	0.576667	0	1	0	20	43	32	5.93702	0.000199084	0.00796944	up	NW_019104498.1	1772673	1783462	+	LOC111009381	--	--	--	protein LOC111009381 isoform X1 [Momordica charantia]	--	A0A6J1C8U9_MOMCH SubName: Full=uncharacterized protein LOC111009381 isoform X1 {ECO:0000313|RefSeq:XP_022138136.1};	At3g17030	--	PF17244.2:Cell division control protein 24, OB domain 3	--	--	--
LOC111009381	17.98	11.22	10.54	13.2467	0	0.02	0	0.00666667	973	636	506	0	1	0	-9.90012	5.53679e-15	8.44024e-14	down	NW_019104498.1	1772673	1783462	+	LOC111009381	--	--	--	protein LOC111009381 isoform X1 [Momordica charantia]	--	A0A6J1C8U9_MOMCH SubName: Full=uncharacterized protein LOC111009381 isoform X1 {ECO:0000313|RefSeq:XP_022138136.1};	At3g17030	--	PF17244.2:Cell division control protein 24, OB domain 3	--
LOC111009420	4.05	5.67	3.71	4.47667	12.07	11.68	10.56	11.4367	112	175	106	437	415	303	1.06046	0.000275611	0.0102002	up	NW_019104488.1	6819841	6821783	+	LOC111009420	--	--	--	WUSCHEL-related homeobox 8-like isoform X2 [Momordica charantia]	WOX8_ORYSJ RecName: Full=WUSCHEL-related homeobox 8; AltName: Full=OsWOX8; AltName: Full=Protein WOX13;	A0A6J1C9D0_MOMCH SubName: Full=WUSCHEL-related homeobox 8-like isoform X2 {ECO:0000313|RefSeq:XP_022138301.1};	At4g35550	GO:0005634,nucleus; GO:0003677,DNA binding; GO:0003700,DNA-binding transcription factor activity; GO:0007275,multicellular organism development; GO:0003674,molecular_function; GO:0003676,nucleic acid binding; GO:0005488,binding; GO:0097159,organic cyclic compound binding; GO:1901363,heterocyclic compound binding; GO:0140110,transcription regulator activity; GO:0008150,biological_process; GO:00325…	PF00046.29:Homeodomain	HB-WOX	TF	HB->HB-WOX
LOC111009420	29.54	20.8	22.15	24.1633	4.05	5.67	3.71	4.47667	960	708	639	112	175	106	-1.54411	1.78934e-06	9.68804e-06	down	NW_019104488.1	6819841	6821783	+	LOC111009420	--	--	--	WUSCHEL-related homeobox 8-like isoform X2 [Momordica charantia]	WOX8_ORYSJ RecName: Full=WUSCHEL-related homeobox 8; AltName: Full=OsWOX8; AltName: Full=Protein WOX13;	A0A6J1C9D0_MOMCH SubName: Full=WUSCHEL-related homeobox 8-like isoform X2 {ECO:0000313|RefSeq:XP_022138301.1};	At4g35550	GO:0005634,nucleus; GO:0003677,DNA binding; GO:0003700,DNA-binding transcription factor activity; GO:0007275,multicellular organism development; GO:0003674,molecular_function; GO:0003676,nucleic acid binding; GO:0005488,binding; GO:0097159,organic cyclic compound binding; GO:1901363,heterocyclic compound binding; GO:0140110,transcription regulator activity; GO:0008150,biological_process; GO:00325…	PF00046.29:Homeodomain	HB-WOX
LOC111009447	77.67	80.69	117.28	91.88	44.15	40.38	46.67	43.7333	4084	4732	6369	3039	2726	2546	-1.4226	4.3755e-06	0.000355753	down	NW_019104498.1	2479236	2483401	+	LOC111009447	--	K08819 cyclin-dependent kinase 12/13 [EC:2.7.11.22 2.7.11.23] | (RefSeq) probable serine/threonine-protein kinase At1g54610 (A)	--	serine/threonine-protein kinase At1g54610 [Momordica charantia]	Y1461_ARATH RecName: Full=Probable serine/threonine-protein kinase At1g54610; EC=2.7.11.1;	A0A6J1C936_MOMCH SubName: Full=probable serine/threonine-protein kinase At1g54610 {ECO:0000313|RefSeq:XP_022138221.1};	At1g54610	GO:0000307,cyclin-dependent protein kinase holoenzyme complex; GO:0005634,nucleus; GO:0005886,plasma membrane; GO:0005524,ATP binding; GO:0004693,cyclin-dependent protein serine/threonine kinase activity; GO:0106310,protein serine kinase activity; GO:0106311,protein threonine kinase activity; GO:0008353,RNA polymerase II CTD heptapeptide repeat kinase activity; GO:0070816,phosphorylation of RNA p…	PF00069.25:Protein kinase domain	--	--	--
LOC111009447	14.24	28.35	22.1	21.5633	77.67	80.69	117.28	91.88	880	1834	1212	4084	4732	6369	3.06725	1.53601e-16	2.73831e-15	up	NW_019104498.1	2479236	2483401	+	LOC111009447	--	K08819 cyclin-dependent kinase 12/13 [EC:2.7.11.22 2.7.11.23] | (RefSeq) probable serine/threonine-protein kinase At1g54610 (A)	--	serine/threonine-protein kinase At1g54610 [Momordica charantia]	Y1461_ARATH RecName: Full=Probable serine/threonine-protein kinase At1g54610; EC=2.7.11.1;	A0A6J1C936_MOMCH SubName: Full=probable serine/threonine-protein kinase At1g54610 {ECO:0000313|RefSeq:XP_022138221.1};	At1g54610	GO:0000307,cyclin-dependent protein kinase holoenzyme complex; GO:0005634,nucleus; GO:0005886,plasma membrane; GO:0005524,ATP binding; GO:0004693,cyclin-dependent protein serine/threonine kinase activity; GO:0106310,protein serine kinase activity; GO:0106311,protein threonine kinase activity; GO:0008353,RNA polymerase II CTD heptapeptide repeat kinase activity; GO:0070816,phosphorylation of RNA p…	PF00069.25:Protein kinase domain	--
LOC111009494	6.77	4.5	8.44	6.57	1.7	1.32	2.47	1.83	243	180	313	80	61	92	-2.20872	3.02589e-06	0.000259466	down	NW_019104498.1	2919429	2924572	-	LOC111009494	--	K24193 MFS transporter, SP family, sugar:H+ symporter | (RefSeq) sugar transport protein 13-like (A)	--	sugar transport protein 13-like [Momordica charantia]	STP13_ARATH RecName: Full=Sugar transport protein 13; AltName: Full=Hexose transporter 13; AltName: Full=Multicopy suppressor of snf4 deficiency protein 1;	A0A6J1CCL6_MOMCH SubName: Full=sugar transport protein 13-like {ECO:0000313|RefSeq:XP_022138278.1};	At5g26340	GO:0016021,integral component of membrane; GO:0005886,plasma membrane; GO:0009506,plasmodesma; GO:0009536,plastid; GO:0009679,hexose:proton symporter activity; GO:0005358,high-affinity glucose:proton symporter activity; GO:0015145,monosaccharide transmembrane transporter activity; GO:0015749,monosaccharide transmembrane transport; GO:0009737,response to abscisic acid; GO:0009651,response to salt …	PF00083.24:Sugar (and other) transporter	--	--	--
LOC111009494	1.26	0.48	0.37	0.703333	6.77	4.5	8.44	6.57	53	21	14	243	180	313	4.16603	4.1321e-11	4.1905e-10	up	NW_019104498.1	2919429	2924572	-	LOC111009494	--	K24193 MFS transporter, SP family, sugar:H+ symporter | (RefSeq) sugar transport protein 13-like (A)	--	sugar transport protein 13-like [Momordica charantia]	STP13_ARATH RecName: Full=Sugar transport protein 13; AltName: Full=Hexose transporter 13; AltName: Full=Multicopy suppressor of snf4 deficiency protein 1;	A0A6J1CCL6_MOMCH SubName: Full=sugar transport protein 13-like {ECO:0000313|RefSeq:XP_022138278.1};	At5g26340	GO:0016021,integral component of membrane; GO:0005886,plasma membrane; GO:0009506,plasmodesma; GO:0009536,plastid; GO:0009679,hexose:proton symporter activity; GO:0005358,high-affinity glucose:proton symporter activity; GO:0015145,monosaccharide transmembrane transporter activity; GO:0015749,monosaccharide transmembrane transport; GO:0009737,response to abscisic acid; GO:0009651,response to salt …	PF00083.24:Sugar (and other) transporter	--
LOC111009502	7.82	10.32	8.54	8.89333	2.18	3.25	3.31	2.91333	480	707	542	175	256	211	-1.93822	5.4086e-13	4.04151e-10	down	NW_019104498.1	2696182	2700080	-	LOC111009502	--	--	--	protein LOC111009502 [Momordica charantia]	--	A0A6J1C924_MOMCH SubName: Full=uncharacterized protein LOC111009502 {ECO:0000313|RefSeq:XP_022138290.1};	At5g18980	GO:0016021,integral component of membrane; GO:0005575,cellular_component; GO:0016020,membrane; GO:0031224,intrinsic component of membrane; GO:0110165,cellular anatomical entity	--	--	--	--
LOC111009502	0	0.29	0.11	0.133333	7.82	10.32	8.54	8.89333	0	22	7	480	707	542	6.99919	1.7524e-21	4.46967e-20	up	NW_019104498.1	2696182	2700080	-	LOC111009502	--	--	--	protein LOC111009502 [Momordica charantia]	--	A0A6J1C924_MOMCH SubName: Full=uncharacterized protein LOC111009502 {ECO:0000313|RefSeq:XP_022138290.1};	At5g18980	GO:0016021,integral component of membrane; GO:0005575,cellular_component; GO:0016020,membrane; GO:0031224,intrinsic component of membrane; GO:0110165,cellular anatomical entity	--	--
LOC111009532	52.45	77	35.97	55.14	99.56	405.65	183.8	229.67	689	1128	488	1712	6842	2505	1.74277	8.88089e-05	0.00423584	up	NW_019104499.1	1104733	1105422	+	LOC111009532	--	--	--	protein LOC111009532 [Momordica charantia]	--	A0A6J1CCP9_MOMCH SubName: Full=uncharacterized protein LOC111009532 {ECO:0000313|RefSeq:XP_022138318.1};	At3g21570	--	PF15365.6:Proline-rich nuclear receptor coactivator motif	--	--	--
LOC111009532	220.43	510.86	510.96	414.083	52.45	77	35.97	55.14	3402	8257	7000	689	1128	488	-2.01386	4.40154e-08	3.06264e-07	down	NW_019104499.1	1104733	1105422	+	LOC111009532	--	--	--	protein LOC111009532 [Momordica charantia]	--	A0A6J1CCP9_MOMCH SubName: Full=uncharacterized protein LOC111009532 {ECO:0000313|RefSeq:XP_022138318.1};	At3g21570	--	PF15365.6:Proline-rich nuclear receptor coactivator motif	--
LOC111009534	1.98	2.07	1.21	1.75333	4.81	6.92	5.11	5.61333	164	191	103	520	734	438	1.3764	2.66417e-06	0.000232256	up	NW_019104499.1	1196757	1206650	+	LOC111009534	--	--	--	mediator of RNA polymerase II transcription subunit 33A [Momordica charantia]	MD33A_ARATH RecName: Full=Mediator of RNA polymerase II transcription subunit 33A; AltName: Full=REF4-related 1 protein; AltName: Full=REF4-resembling 1 protein;	A0A6J1C952_MOMCH SubName: Full=mediator of RNA polymerase II transcription subunit 33A {ECO:0000313|RefSeq:XP_022138320.1};	At3g23590	GO:0016592,mediator complex; GO:0009698,phenylpropanoid metabolic process; GO:2000762,regulation of phenylpropanoid metabolic process; GO:0006725,cellular aromatic compound metabolic process; GO:0008150,biological_process; GO:0008152,metabolic process; GO:0009987,cellular process; GO:0019748,secondary metabolic process; GO:0044237,cellular metabolic process; GO:0071704,organic substance metabolic…	--	--	--	--
LOC111009534	8.86	9.75	10.26	9.62333	1.98	2.07	1.21	1.75333	860	991	884	164	191	103	-1.55776	7.87015e-09	6.00942e-08	down	NW_019104499.1	1196757	1206650	+	LOC111009534	--	--	--	mediator of RNA polymerase II transcription subunit 33A [Momordica charantia]	MD33A_ARATH RecName: Full=Mediator of RNA polymerase II transcription subunit 33A; AltName: Full=REF4-related 1 protein; AltName: Full=REF4-resembling 1 protein;	A0A6J1C952_MOMCH SubName: Full=mediator of RNA polymerase II transcription subunit 33A {ECO:0000313|RefSeq:XP_022138320.1};	At3g23590	GO:0016592,mediator complex; GO:0009698,phenylpropanoid metabolic process; GO:2000762,regulation of phenylpropanoid metabolic process; GO:0006725,cellular aromatic compound metabolic process; GO:0008150,biological_process; GO:0008152,metabolic process; GO:0009987,cellular process; GO:0019748,secondary metabolic process; GO:0044237,cellular metabolic process; GO:0071704,organic substance metabolic…	--	--
LOC111009555	259.51	240.86	409.71	303.36	202.32	124.5	186.13	170.983	4338	4490	7073	4427	2672	3228	-1.17693	0.00180589	0.0428066	down	NW_019104499.1	2592628	2596073	+	LOC111009555	--	--	--	protein LOC111009555 [Momordica charantia]	--	A0A6J1CAW5_MOMCH SubName: Full=uncharacterized protein LOC111009555 {ECO:0000313|RefSeq:XP_022138362.1};	--	--	--	--	--	--
LOC111009555	138.2	69.48	76.3	94.66	259.51	240.86	409.71	303.36	2714	1429	1330	4338	4490	7073	2.63199	2.28275e-09	1.88589e-08	up	NW_019104499.1	2592628	2596073	+	LOC111009555	--	--	--	protein LOC111009555 [Momordica charantia]	--	A0A6J1CAW5_MOMCH SubName: Full=uncharacterized protein LOC111009555 {ECO:0000313|RefSeq:XP_022138362.1};	--	--	--	--
LOC111009760	20.64	16.72	21.63	19.6633	12.76	9.6	12.73	11.6967	1033	933	1118	836	617	661	-1.08244	0.00047919	0.015764	down	NW_019104499.1	1109392	1112619	-	LOC111009760	--	K17506 protein phosphatase 1L [EC:3.1.3.16] | (RefSeq) probable protein phosphatase 2C 59 (A)	--	protein phosphatase 2C 35 [Momordica charantia]	P2C35_ARATH RecName: Full=Probable protein phosphatase 2C 35; Short=AtPP2C35; EC=3.1.3.16;	A0A6J1CA22_MOMCH RecName: Full=Protein-serine/threonine phosphatase {ECO:0000256|ARBA:ARBA00013081}; EC=3.1.3.16 {ECO:0000256|ARBA:ARBA00013081};	At3g06270	GO:0005886,plasma membrane; GO:0046872,metal ion binding; GO:0106306,protein serine phosphatase activity; GO:0004722,protein serine/threonine phosphatase activity; GO:0106307,protein threonine phosphatase activity; GO:0006470,protein dephosphorylation; GO:0003674,molecular_function; GO:0005488,binding; GO:0043167,ion binding; GO:0043169,cation binding; GO:0003824,catalytic activity; GO:0004721,ph…	PF00481.21:Protein phosphatase 2C	--	--	--
LOC111009760	14.37	11.61	11.17	12.3833	20.64	16.72	21.63	19.6633	845	715	583	1033	933	1118	1.60806	6.4122e-07	3.72801e-06	up	NW_019104499.1	1109392	1112619	-	LOC111009760	--	K17506 protein phosphatase 1L [EC:3.1.3.16] | (RefSeq) probable protein phosphatase 2C 59 (A)	--	protein phosphatase 2C 35 [Momordica charantia]	P2C35_ARATH RecName: Full=Probable protein phosphatase 2C 35; Short=AtPP2C35; EC=3.1.3.16;	A0A6J1CA22_MOMCH RecName: Full=Protein-serine/threonine phosphatase {ECO:0000256|ARBA:ARBA00013081}; EC=3.1.3.16 {ECO:0000256|ARBA:ARBA00013081};	At3g06270	GO:0005886,plasma membrane; GO:0046872,metal ion binding; GO:0106306,protein serine phosphatase activity; GO:0004722,protein serine/threonine phosphatase activity; GO:0106307,protein threonine phosphatase activity; GO:0006470,protein dephosphorylation; GO:0003674,molecular_function; GO:0005488,binding; GO:0043167,ion binding; GO:0043169,cation binding; GO:0003824,catalytic activity; GO:0004721,ph…	PF00481.21:Protein phosphatase 2C	--
LOC111009907	775.04	528.08	1079.86	794.327	405.71	274.18	355.54	345.143	27357	20787	39365	18746	12426	13020	-1.56229	4.92835e-05	0.00266675	down	NW_019104499.1	2715227	2718612	-	LOC111009907	--	K01177 beta-amylase [EC:3.2.1.2] | (RefSeq) beta-amylase 1, chloroplastic-like (A)	ko00500: Starch and sucrose metabolism; ko01100: Metabolic pathways; ko01110: Biosynthesis of secondary metabolites	beta-amylase 1, chloroplastic-like [Momordica charantia]	BAM1_ARATH RecName: Full=Beta-amylase 1, chloroplastic; EC=3.2.1.2; AltName: Full=1,4-alpha-D-glucan maltohydrolase; AltName: Full=Beta-amylase 7; AltName: Full=Thioredoxin-regulated beta-amylase; Short=TR-BAMY; Flags: Precursor;	A0A6J1CAW1_MOMCH RecName: Full=Beta-amylase {ECO:0000256|RuleBase:RU000509}; EC=3.2.1.2 {ECO:0000256|RuleBase:RU000509};	At3g23920	GO:0009507,chloroplast; GO:0005829,cytosol; GO:0005634,nucleus; GO:0102229,amylopectin maltohydrolase activity; GO:0016161,beta-amylase activity; GO:0009414,response to water deprivation; GO:0005983,starch catabolic process; GO:0003674,molecular_function; GO:0003824,catalytic activity; GO:0004553,hydrolase activity, hydrolyzing O-glycosyl compounds; GO:0016787,hydrolase activity; GO:0016798,hydro…	PF01373.17:Glycosyl hydrolase family 14	--	--	--
LOC111009907	56.52	34.91	32.06	41.1633	775.04	528.08	1079.86	794.327	2344	1516	1180	27357	20787	39365	5.23567	5.57542e-33	3.06576e-31	up	NW_019104499.1	2715227	2718612	-	LOC111009907	--	K01177 beta-amylase [EC:3.2.1.2] | (RefSeq) beta-amylase 1, chloroplastic-like (A)	ko00500: Starch and sucrose metabolism; ko01100: Metabolic pathways; ko01110: Biosynthesis of secondary metabolites	beta-amylase 1, chloroplastic-like [Momordica charantia]	BAM1_ARATH RecName: Full=Beta-amylase 1, chloroplastic; EC=3.2.1.2; AltName: Full=1,4-alpha-D-glucan maltohydrolase; AltName: Full=Beta-amylase 7; AltName: Full=Thioredoxin-regulated beta-amylase; Short=TR-BAMY; Flags: Precursor;	A0A6J1CAW1_MOMCH RecName: Full=Beta-amylase {ECO:0000256|RuleBase:RU000509}; EC=3.2.1.2 {ECO:0000256|RuleBase:RU000509};	At3g23920	GO:0009507,chloroplast; GO:0005829,cytosol; GO:0005634,nucleus; GO:0102229,amylopectin maltohydrolase activity; GO:0016161,beta-amylase activity; GO:0009414,response to water deprivation; GO:0005983,starch catabolic process; GO:0003674,molecular_function; GO:0003824,catalytic activity; GO:0004553,hydrolase activity, hydrolyzing O-glycosyl compounds; GO:0016787,hydrolase activity; GO:0016798,hydro…	PF01373.17:Glycosyl hydrolase family 14	--
LOC111010014	147.4	343.8	397.96	296.387	1374	1647.09	2436.77	1819.29	3188	8292	8889	38900	45738	54677	2.26442	2.72732e-08	4.9764e-06	up	NW_019104500.1	132248	134409	-	LOC111010014	--	K19891 glucan endo-1,3-beta-glucosidase 1/2/3 [EC:3.2.1.39] | (RefSeq) glucan endo-1,3-beta-glucosidase 3-like (A)	ko00500: Starch and sucrose metabolism; ko01100: Metabolic pathways	PROTEIN: glucan endo-1,3-beta-glucosidase, basic isoform-like [Momordica charantia]	E13B_PRUPE RecName: Full=Glucan endo-1,3-beta-glucosidase, basic isoform; EC=3.2.1.39; AltName: Full=(1->3)-beta-glucan endohydrolase; Short=(1->3)-beta-glucanase; AltName: Full=Beta-1,3-endoglucanase; AltName: Full=PpGns1; Flags: Precursor;	A0A6J1CAZ7_MOMCH RecName: Full=(1->3)-beta-glucan endohydrolase {ECO:0000256|ARBA:ARBA00020943}; EC=3.2.1.39 {ECO:0000256|ARBA:ARBA00012780}; AltName: Full=Beta-1,3-endoglucanase {ECO:0000256|ARBA:ARBA00013986};	At3g57270	GO:0042973,glucan endo-1,3-beta-D-glucosidase activity; GO:0005975,carbohydrate metabolic process; GO:0006952,defense response; GO:0009607,response to biotic stimulus; GO:0003674,molecular_function; GO:0003824,catalytic activity; GO:0004553,hydrolase activity, hydrolyzing O-glycosyl compounds; GO:0008422,beta-glucosidase activity; GO:0015926,glucosidase activity; GO:0016787,hydrolase activity; GO…	PF00332.18:Glycosyl hydrolases family 17	--	--	--
LOC111010014	305.08	157.91	207.45	223.48	147.4	343.8	397.96	296.387	7752	4202	4679	3188	8292	8889	1.33693	0.00386026	0.0101655	up	NW_019104500.1	132248	134409	-	LOC111010014	--	K19891 glucan endo-1,3-beta-glucosidase 1/2/3 [EC:3.2.1.39] | (RefSeq) glucan endo-1,3-beta-glucosidase 3-like (A)	ko00500: Starch and sucrose metabolism; ko01100: Metabolic pathways	PROTEIN: glucan endo-1,3-beta-glucosidase, basic isoform-like [Momordica charantia]	E13B_PRUPE RecName: Full=Glucan endo-1,3-beta-glucosidase, basic isoform; EC=3.2.1.39; AltName: Full=(1->3)-beta-glucan endohydrolase; Short=(1->3)-beta-glucanase; AltName: Full=Beta-1,3-endoglucanase; AltName: Full=PpGns1; Flags: Precursor;	A0A6J1CAZ7_MOMCH RecName: Full=(1->3)-beta-glucan endohydrolase {ECO:0000256|ARBA:ARBA00020943}; EC=3.2.1.39 {ECO:0000256|ARBA:ARBA00012780}; AltName: Full=Beta-1,3-endoglucanase {ECO:0000256|ARBA:ARBA00013986};	At3g57270	GO:0042973,glucan endo-1,3-beta-D-glucosidase activity; GO:0005975,carbohydrate metabolic process; GO:0006952,defense response; GO:0009607,response to biotic stimulus; GO:0003674,molecular_function; GO:0003824,catalytic activity; GO:0004553,hydrolase activity, hydrolyzing O-glycosyl compounds; GO:0008422,beta-glucosidase activity; GO:0015926,glucosidase activity; GO:0016787,hydrolase activity; GO…	PF00332.18:Glycosyl hydrolases family 17	--
LOC111010078	124.15	72.26	233.32	143.243	67.09	39.28	61.07	55.8133	2912	1890	5652	2060	1183	1486	-1.74653	0.000396583	0.0135877	down	NW_019104500.1	2318247	2322659	-	LOC111010078	--	K17098 annexin D | (RefSeq) annexin D4 (A)	--	annexin D4 [Momordica charantia]	ANXD4_ARATH RecName: Full=Annexin D4; AltName: Full=AnnAt4;	A0A6J1CB97_MOMCH SubName: Full=annexin D4 {ECO:0000313|RefSeq:XP_022139070.1};	At2g38750	GO:0005737,cytoplasm; GO:0005794,Golgi apparatus; GO:0009506,plasmodesma; GO:0005509,calcium ion binding; GO:0005544,calcium-dependent phospholipid binding; GO:0003729,mRNA binding; GO:0009737,response to abscisic acid; GO:0009409,response to cold; GO:0009408,response to heat; GO:0006970,response to osmotic stress; GO:0009651,response to salt stress; GO:0009414,response to water deprivation; GO:0…	PF00191.20:Annexin	--	--	--
LOC111010078	116.63	64.9	92.03	91.1867	124.15	72.26	233.32	143.243	3214	1873	2251	2912	1890	5652	1.65347	0.00162937	0.00475038	up	NW_019104500.1	2318247	2322659	-	LOC111010078	--	K17098 annexin D | (RefSeq) annexin D4 (A)	--	annexin D4 [Momordica charantia]	ANXD4_ARATH RecName: Full=Annexin D4; AltName: Full=AnnAt4;	A0A6J1CB97_MOMCH SubName: Full=annexin D4 {ECO:0000313|RefSeq:XP_022139070.1};	At2g38750	GO:0005737,cytoplasm; GO:0005794,Golgi apparatus; GO:0009506,plasmodesma; GO:0005509,calcium ion binding; GO:0005544,calcium-dependent phospholipid binding; GO:0003729,mRNA binding; GO:0009737,response to abscisic acid; GO:0009409,response to cold; GO:0009408,response to heat; GO:0006970,response to osmotic stress; GO:0009651,response to salt stress; GO:0009414,response to water deprivation; GO:0…	PF00191.20:Annexin	--
LOC111010228	0.23	0.43	0.37	0.343333	1.25	1.23	2.03	1.50333	13	27	22	93	90	120	1.81087	0.00124986	0.0332059	up	NW_019104500.1	1448033	1451624	+	LOC111010228	--	K00279 cytokinin dehydrogenase [EC:1.5.99.12] | (RefSeq) cytokinin dehydrogenase 6 (A)	ko00908: Zeatin biosynthesis	cytokinin dehydrogenase 6 [Momordica charantia]	CKX6_ARATH RecName: Full=Cytokinin dehydrogenase 6; EC=1.5.99.12; AltName: Full=Cytokinin oxidase 6; Short=AtCKX6; Short=AtCKX7; Short=CKO6; Flags: Precursor;	A0A6J1CFB1_MOMCH RecName: Full=Cytokinin dehydrogenase {ECO:0000256|ARBA:ARBA00011928}; EC=1.5.99.12 {ECO:0000256|ARBA:ARBA00011928};	At2g41510	GO:0005615,extracellular space; GO:0019139,cytokinin dehydrogenase activity; GO:0071949,FAD binding; GO:0016491,oxidoreductase activity; GO:0009690,cytokinin metabolic process; GO:0010103,stomatal complex morphogenesis; GO:0003674,molecular_function; GO:0003824,catalytic activity; GO:0016645,oxidoreductase activity, acting on the CH-NH group of donors; GO:0000166,nucleotide binding; GO:0005488,bi…	PF09265.10:Cytokinin dehydrogenase 1, FAD and cytokinin binding	--	--	--
LOC111010228	3.04	3.97	4.74	3.91667	0.23	0.43	0.37	0.343333	203	278	281	13	27	22	-2.58511	7.26361e-08	4.88742e-07	down	NW_019104500.1	1448033	1451624	+	LOC111010228	--	K00279 cytokinin dehydrogenase [EC:1.5.99.12] | (RefSeq) cytokinin dehydrogenase 6 (A)	ko00908: Zeatin biosynthesis	cytokinin dehydrogenase 6 [Momordica charantia]	CKX6_ARATH RecName: Full=Cytokinin dehydrogenase 6; EC=1.5.99.12; AltName: Full=Cytokinin oxidase 6; Short=AtCKX6; Short=AtCKX7; Short=CKO6; Flags: Precursor;	A0A6J1CFB1_MOMCH RecName: Full=Cytokinin dehydrogenase {ECO:0000256|ARBA:ARBA00011928}; EC=1.5.99.12 {ECO:0000256|ARBA:ARBA00011928};	At2g41510	GO:0005615,extracellular space; GO:0019139,cytokinin dehydrogenase activity; GO:0071949,FAD binding; GO:0016491,oxidoreductase activity; GO:0009690,cytokinin metabolic process; GO:0010103,stomatal complex morphogenesis; GO:0003674,molecular_function; GO:0003824,catalytic activity; GO:0016645,oxidoreductase activity, acting on the CH-NH group of donors; GO:0000166,nucleotide binding; GO:0005488,bi…	PF09265.10:Cytokinin dehydrogenase 1, FAD and cytokinin binding	--
LOC111010280	43.09	30.04	34.61	35.9133	16.73	15.18	18.62	16.8433	1307	1016	1084	664	591	586	-1.42269	6.4036e-07	6.88256e-05	down	NW_019104500.1	1716397	1720244	+	LOC111010280	--	K07407 alpha-galactosidase [EC:3.2.1.22] | (RefSeq) alpha-galactosidase 1-like (A)	ko00052: Galactose metabolism; ko00561: Glycerolipid metabolism; ko00600: Sphingolipid metabolism; ko00603: Glycosphingolipid biosynthesis - globo and isoglobo series; ko01100: Metabolic pathways	alpha-galactosidase 1-like [Momordica charantia]	AGAL1_ARATH RecName: Full=Alpha-galactosidase 1 {ECO:0000303|PubMed:15034167}; Short=AtAGAL1 {ECO:0000303|PubMed:15034167}; EC=3.2.1.22 {ECO:0000250|UniProtKB:Q9FXT4}; AltName: Full=Alpha-D-galactoside galactohydrolase 1 {ECO:0000305}; AltName: Full=Melibiase 1 {ECO:0000305}; Flags: Precursor;	A0A6J1CC22_MOMCH RecName: Full=Alpha-galactosidase {ECO:0000256|ARBA:ARBA00012755, ECO:0000256|RuleBase:RU361168}; EC=3.2.1.22 {ECO:0000256|ARBA:ARBA00012755, ECO:0000256|RuleBase:RU361168}; AltName: Full=Melibiase {ECO:0000256|RuleBase:RU361168};	At5g08380	GO:0048046,apoplast; GO:0005618,cell wall; GO:0009505,plant-type cell wall; GO:0099503,secretory vesicle; GO:0052692,raffinose alpha-galactosidase activity; GO:0005975,carbohydrate metabolic process; GO:0071555,cell wall organization; GO:0003674,molecular_function; GO:0003824,catalytic activity; GO:0004553,hydrolase activity, hydrolyzing O-glycosyl compounds; GO:0004557,alpha-galactosidase activi…	PF16499.5:Alpha galactosidase A	--	--	--
LOC111010280	179	130.19	144.97	151.387	43.09	30.04	34.61	35.9133	6378	4858	4585	1307	1016	1084	-1.145	0.000244686	0.000860645	down	NW_019104500.1	1716397	1720244	+	LOC111010280	--	K07407 alpha-galactosidase [EC:3.2.1.22] | (RefSeq) alpha-galactosidase 1-like (A)	ko00052: Galactose metabolism; ko00561: Glycerolipid metabolism; ko00600: Sphingolipid metabolism; ko00603: Glycosphingolipid biosynthesis - globo and isoglobo series; ko01100: Metabolic pathways	alpha-galactosidase 1-like [Momordica charantia]	AGAL1_ARATH RecName: Full=Alpha-galactosidase 1 {ECO:0000303|PubMed:15034167}; Short=AtAGAL1 {ECO:0000303|PubMed:15034167}; EC=3.2.1.22 {ECO:0000250|UniProtKB:Q9FXT4}; AltName: Full=Alpha-D-galactoside galactohydrolase 1 {ECO:0000305}; AltName: Full=Melibiase 1 {ECO:0000305}; Flags: Precursor;	A0A6J1CC22_MOMCH RecName: Full=Alpha-galactosidase {ECO:0000256|ARBA:ARBA00012755, ECO:0000256|RuleBase:RU361168}; EC=3.2.1.22 {ECO:0000256|ARBA:ARBA00012755, ECO:0000256|RuleBase:RU361168}; AltName: Full=Melibiase {ECO:0000256|RuleBase:RU361168};	At5g08380	GO:0048046,apoplast; GO:0005618,cell wall; GO:0009505,plant-type cell wall; GO:0099503,secretory vesicle; GO:0052692,raffinose alpha-galactosidase activity; GO:0005975,carbohydrate metabolic process; GO:0071555,cell wall organization; GO:0003674,molecular_function; GO:0003824,catalytic activity; GO:0004553,hydrolase activity, hydrolyzing O-glycosyl compounds; GO:0004557,alpha-galactosidase activi…	PF16499.5:Alpha galactosidase A	--
LOC111010435	0.98	0.72	0.5	0.733333	2.74	4.89	5.68	4.43667	44	36	23	161	282	265	2.27867	7.39549e-07	7.78859e-05	up	NW_019104501.1	1965552	1969503	-	LOC111010435	--	K10999 cellulose synthase A [EC:2.4.1.12] | (RefSeq) cellulose synthase A catalytic subunit 7 [UDP-forming] (A)	--	cellulose synthase-like protein E1 [Momordica charantia]	CSLE1_ARATH RecName: Full=Cellulose synthase-like protein E1; Short=AtCslE1; EC=2.4.1.-;	A0A6J1CD17_MOMCH SubName: Full=cellulose synthase-like protein E1 {ECO:0000313|RefSeq:XP_022139561.1};	At1g55850	GO:0005783,endoplasmic reticulum; GO:0000139,Golgi membrane; GO:0016021,integral component of membrane; GO:0005634,nucleus; GO:0005886,plasma membrane; GO:0005802,trans-Golgi network; GO:0016760,cellulose synthase (UDP-forming) activity; GO:0051753,mannan synthase activity; GO:0071555,cell wall organization; GO:0030244,cellulose biosynthetic process; GO:0009833,plant-type primary cell wall biogen…	PF03552.14:Cellulose synthase	--	--	--
LOC111010435	8.33	8.44	10.45	9.07333	0.98	0.72	0.5	0.733333	440	467	490	44	36	23	-2.72624	3.35615e-12	3.83534e-11	down	NW_019104501.1	1965552	1969503	-	LOC111010435	--	K10999 cellulose synthase A [EC:2.4.1.12] | (RefSeq) cellulose synthase A catalytic subunit 7 [UDP-forming] (A)	--	cellulose synthase-like protein E1 [Momordica charantia]	CSLE1_ARATH RecName: Full=Cellulose synthase-like protein E1; Short=AtCslE1; EC=2.4.1.-;	A0A6J1CD17_MOMCH SubName: Full=cellulose synthase-like protein E1 {ECO:0000313|RefSeq:XP_022139561.1};	At1g55850	GO:0005783,endoplasmic reticulum; GO:0000139,Golgi membrane; GO:0016021,integral component of membrane; GO:0005634,nucleus; GO:0005886,plasma membrane; GO:0005802,trans-Golgi network; GO:0016760,cellulose synthase (UDP-forming) activity; GO:0051753,mannan synthase activity; GO:0071555,cell wall organization; GO:0030244,cellulose biosynthetic process; GO:0009833,plant-type primary cell wall biogen…	PF03552.14:Cellulose synthase	--
LOC111010444	12	11.92	10.94	11.62	5.19	8.19	6.36	6.58	844	935	795	478	740	464	-1.15295	2.33933e-06	0.000206229	down	NW_019104501.1	582981	586675	+	LOC111010444	--	K13430 serine/threonine-protein kinase PBS1 [EC:2.7.11.1] | (RefSeq) serine/threonine-protein kinase PBS1 (A)	ko04626: Plant-pathogen interaction	receptor-like protein kinase THESEUS 1 [Momordica charantia]	THE1_ARATH RecName: Full=Receptor-like protein kinase THESEUS 1; EC=2.7.11.-; Flags: Precursor;	A0A6J1CEC3_MOMCH SubName: Full=receptor-like protein kinase THESEUS 1 {ECO:0000313|RefSeq:XP_022139577.1};	At5g54380	GO:0016021,integral component of membrane; GO:0005886,plasma membrane; GO:0009506,plasmodesma; GO:0005524,ATP binding; GO:0004672,protein kinase activity; GO:0004674,protein serine/threonine kinase activity; GO:0050832,defense response to fungus; GO:0046777,protein autophosphorylation; GO:0009741,response to brassinosteroid; GO:0009826,unidimensional cell growth; GO:0000166,nucleotide binding; GO…	PF07714.17:Protein tyrosine kinase	--	--	--
LOC111010444	3.63	4.82	4.68	4.37667	12	11.92	10.94	11.62	300	417	343	844	935	795	2.34018	4.7232e-22	1.2657e-20	up	NW_019104501.1	582981	586675	+	LOC111010444	--	K13430 serine/threonine-protein kinase PBS1 [EC:2.7.11.1] | (RefSeq) serine/threonine-protein kinase PBS1 (A)	ko04626: Plant-pathogen interaction	receptor-like protein kinase THESEUS 1 [Momordica charantia]	THE1_ARATH RecName: Full=Receptor-like protein kinase THESEUS 1; EC=2.7.11.-; Flags: Precursor;	A0A6J1CEC3_MOMCH SubName: Full=receptor-like protein kinase THESEUS 1 {ECO:0000313|RefSeq:XP_022139577.1};	At5g54380	GO:0016021,integral component of membrane; GO:0005886,plasma membrane; GO:0009506,plasmodesma; GO:0005524,ATP binding; GO:0004672,protein kinase activity; GO:0004674,protein serine/threonine kinase activity; GO:0050832,defense response to fungus; GO:0046777,protein autophosphorylation; GO:0009741,response to brassinosteroid; GO:0009826,unidimensional cell growth; GO:0000166,nucleotide binding; GO…	PF07714.17:Protein tyrosine kinase	--
LOC111010453	111.83	79.91	141.74	111.16	61.87	45.48	63.53	56.96	2589	2063	3389	1875	1352	1526	-1.31945	0.000239863	0.00924797	down	NW_019104501.1	2199801	2201591	+	LOC111010453	--	K10523 speckle-type POZ protein | (RefSeq) BTB/POZ domain-containing protein At1g55760 (A)	--	BTB/POZ domain-containing protein At1g55760 [Momordica charantia]	Y1576_ARATH RecName: Full=BTB/POZ domain-containing protein At1g55760;	A0A6J1CD49_MOMCH SubName: Full=BTB/POZ domain-containing protein At1g55760 {ECO:0000313|RefSeq:XP_022139591.1};	At1g55760	GO:0005634,nucleus; GO:0016567,protein ubiquitination; GO:0009651,response to salt stress; GO:0006464,cellular protein modification process; GO:0006807,nitrogen compound metabolic process; GO:0008150,biological_process; GO:0008152,metabolic process; GO:0009987,cellular process; GO:0019538,protein metabolic process; GO:0032446,protein modification by small protein conjugation; GO:0036211,protein m…	PF00651.31:BTB/POZ domain	TRAF	TR	TRAF
LOC111010453	61.66	36.13	38.56	45.45	111.83	79.91	141.74	111.16	1677	1029	931	2589	2063	3389	2.24616	6.66268e-08	4.50996e-07	up	NW_019104501.1	2199801	2201591	+	LOC111010453	--	K10523 speckle-type POZ protein | (RefSeq) BTB/POZ domain-containing protein At1g55760 (A)	--	BTB/POZ domain-containing protein At1g55760 [Momordica charantia]	Y1576_ARATH RecName: Full=BTB/POZ domain-containing protein At1g55760;	A0A6J1CD49_MOMCH SubName: Full=BTB/POZ domain-containing protein At1g55760 {ECO:0000313|RefSeq:XP_022139591.1};	At1g55760	GO:0005634,nucleus; GO:0016567,protein ubiquitination; GO:0009651,response to salt stress; GO:0006464,cellular protein modification process; GO:0006807,nitrogen compound metabolic process; GO:0008150,biological_process; GO:0008152,metabolic process; GO:0009987,cellular process; GO:0019538,protein metabolic process; GO:0032446,protein modification by small protein conjugation; GO:0036211,protein m…	PF00651.31:BTB/POZ domain	TRAF
LOC111010466	28.04	35.23	21.23	28.1667	121.47	157.21	132.14	136.94	449	629	351	2546	3232	2195	1.98309	6.99078e-22	3.65664e-18	up	NW_019104501.1	134483	135323	+	LOC111010466	--	K09286 EREBP-like factor | (RefSeq) ethylene-responsive transcription factor 4 (A)	--	ethylene-responsive transcription factor 4 [Momordica charantia]	ERF78_ARATH RecName: Full=Ethylene-responsive transcription factor 4; Short=AtERF4; AltName: Full=Ethylene-responsive element-binding factor 4; Short=EREBP-4; AltName: Full=Protein RELATED TO APETALA2 5;	A0A6J1CD65_MOMCH SubName: Full=ethylene-responsive transcription factor 4 {ECO:0000313|RefSeq:XP_022139606.1};	At3g15210	GO:0016604,nuclear body; GO:0005634,nucleus; GO:0003700,DNA-binding transcription factor activity; GO:0000976,transcription regulatory region sequence-specific DNA binding; GO:0071456,cellular response to hypoxia; GO:0009873,ethylene-activated signaling pathway; GO:0009864,induced systemic resistance, jasmonic acid mediated signaling pathway; GO:0010105,negative regulation of ethylene-activated s…	PF00847.20:AP2 domain	AP2/ERF-ERF	TF	AP2/ERF->AP2/ERF-ERF
LOC111010466	208.34	330.1	287.47	275.303	28.04	35.23	21.23	28.1667	3919	6503	4800	449	629	351	-2.38533	2.85e-22	7.72281e-21	down	NW_019104501.1	134483	135323	+	LOC111010466	--	K09286 EREBP-like factor | (RefSeq) ethylene-responsive transcription factor 4 (A)	--	ethylene-responsive transcription factor 4 [Momordica charantia]	ERF78_ARATH RecName: Full=Ethylene-responsive transcription factor 4; Short=AtERF4; AltName: Full=Ethylene-responsive element-binding factor 4; Short=EREBP-4; AltName: Full=Protein RELATED TO APETALA2 5;	A0A6J1CD65_MOMCH SubName: Full=ethylene-responsive transcription factor 4 {ECO:0000313|RefSeq:XP_022139606.1};	At3g15210	GO:0016604,nuclear body; GO:0005634,nucleus; GO:0003700,DNA-binding transcription factor activity; GO:0000976,transcription regulatory region sequence-specific DNA binding; GO:0071456,cellular response to hypoxia; GO:0009873,ethylene-activated signaling pathway; GO:0009864,induced systemic resistance, jasmonic acid mediated signaling pathway; GO:0010105,negative regulation of ethylene-activated s…	PF00847.20:AP2 domain	AP2/ERF-ERF
LOC111010587	3.92	5.09	2.44	3.81667	11.45	21.72	17.5	16.89	179	259	115	684	1273	829	1.84683	8.48942e-09	1.87628e-06	up	NW_019104501.1	1974224	1981026	-	LOC111010587	--	K10999 cellulose synthase A [EC:2.4.1.12] | (RefSeq) cellulose synthase A catalytic subunit 7 [UDP-forming] (A)	--	cellulose synthase-like protein E6 [Momordica charantia]	CSLE6_ORYSJ RecName: Full=Cellulose synthase-like protein E6; EC=2.4.1.-; AltName: Full=OsCslE6;	A0A6J1CDW3_MOMCH SubName: Full=cellulose synthase-like protein E6 {ECO:0000313|RefSeq:XP_022139749.1};	At1g55850	GO:0000139,Golgi membrane; GO:0016021,integral component of membrane; GO:0005886,plasma membrane; GO:0005802,trans-Golgi network; GO:0016760,cellulose synthase (UDP-forming) activity; GO:0051753,mannan synthase activity; GO:0071555,cell wall organization; GO:0030244,cellulose biosynthetic process; GO:0009833,plant-type primary cell wall biogenesis; GO:0003674,molecular_function; GO:0003824,cataly…	PF03552.14:Cellulose synthase	--	--	--
LOC111010587	107.74	142.4	131.71	127.283	3.92	5.09	2.44	3.81667	5779	7999	6271	179	259	115	-4.17282	2.59681e-60	4.31172e-58	down	NW_019104501.1	1974224	1981026	-	LOC111010587	--	K10999 cellulose synthase A [EC:2.4.1.12] | (RefSeq) cellulose synthase A catalytic subunit 7 [UDP-forming] (A)	--	cellulose synthase-like protein E6 [Momordica charantia]	CSLE6_ORYSJ RecName: Full=Cellulose synthase-like protein E6; EC=2.4.1.-; AltName: Full=OsCslE6;	A0A6J1CDW3_MOMCH SubName: Full=cellulose synthase-like protein E6 {ECO:0000313|RefSeq:XP_022139749.1};	At1g55850	GO:0000139,Golgi membrane; GO:0016021,integral component of membrane; GO:0005886,plasma membrane; GO:0005802,trans-Golgi network; GO:0016760,cellulose synthase (UDP-forming) activity; GO:0051753,mannan synthase activity; GO:0071555,cell wall organization; GO:0030244,cellulose biosynthetic process; GO:0009833,plant-type primary cell wall biogenesis; GO:0003674,molecular_function; GO:0003824,cataly…	PF03552.14:Cellulose synthase	--
LOC111010659	46.9	50.74	39.47	45.7033	14.13	20.53	15.45	16.7033	1735	2093	1508	684	975	593	-1.77034	3.94125e-17	7.73075e-14	down	NW_019104502.1	1142903	1146833	+	LOC111010659	--	--	--	NAC domain-containing protein 73-like [Momordica charantia]	NAC73_ARATH RecName: Full=NAC domain-containing protein 73 {ECO:0000303|PubMed:15029955}; Short=ANAC073 {ECO:0000303|PubMed:15029955}; AltName: Full=Protein SECONDARY WALL-ASSOCIATED NAC DOMAIN PROTEIN 2 {ECO:0000303|PubMed:18952777};	A0A6J1CF27_MOMCH SubName: Full=NAC domain-containing protein 73-like {ECO:0000313|RefSeq:XP_022139846.1, ECO:0000313|RefSeq:XP_022139847.1};	At4g28500	GO:0005634,nucleus; GO:0003700,DNA-binding transcription factor activity; GO:0000976,transcription regulatory region sequence-specific DNA binding; GO:0045893,positive regulation of transcription, DNA-templated; GO:2000652,regulation of secondary cell wall biogenesis; GO:0006355,regulation of transcription, DNA-templated; GO:0003674,molecular_function; GO:0140110,transcription regulator activity;…	PF02365.15:No apical meristem (NAM) protein	NAC	TF	NAC
LOC111010659	0.97	0.88	1.06	0.97	46.9	50.74	39.47	45.7033	42	40	41	1735	2093	1508	6.47432	5.04564e-144	6.57331e-141	up	NW_019104502.1	1142903	1146833	+	LOC111010659	--	--	--	NAC domain-containing protein 73-like [Momordica charantia]	NAC73_ARATH RecName: Full=NAC domain-containing protein 73 {ECO:0000303|PubMed:15029955}; Short=ANAC073 {ECO:0000303|PubMed:15029955}; AltName: Full=Protein SECONDARY WALL-ASSOCIATED NAC DOMAIN PROTEIN 2 {ECO:0000303|PubMed:18952777};	A0A6J1CF27_MOMCH SubName: Full=NAC domain-containing protein 73-like {ECO:0000313|RefSeq:XP_022139846.1, ECO:0000313|RefSeq:XP_022139847.1};	At4g28500	GO:0005634,nucleus; GO:0003700,DNA-binding transcription factor activity; GO:0000976,transcription regulatory region sequence-specific DNA binding; GO:0045893,positive regulation of transcription, DNA-templated; GO:2000652,regulation of secondary cell wall biogenesis; GO:0006355,regulation of transcription, DNA-templated; GO:0003674,molecular_function; GO:0140110,transcription regulator activity;…	PF02365.15:No apical meristem (NAM) protein	NAC
LOC111010732	0.14	0.15	0	0.0966667	1.61	0.72	1.89	1.40667	6	7	0	89	39	83	3.63454	0.000198568	0.00796911	up	NW_019104502.1	331806	334585	+	LOC111010732	--	K13418 somatic embryogenesis receptor kinase 1 [EC:2.7.10.1 2.7.11.1] | (RefSeq) somatic embryogenesis receptor kinase 2-like (A)	--	receptor-like protein kinase At4g00960 [Momordica charantia]	CRK29_ARATH RecName: Full=Cysteine-rich receptor-like protein kinase 29; Short=Cysteine-rich RLK29; EC=2.7.11.-; Flags: Precursor;	A0A6J1CFB9_MOMCH SubName: Full=putative receptor-like protein kinase At4g00960 {ECO:0000313|RefSeq:XP_022139942.1};	At4g05200	GO:0016021,integral component of membrane; GO:0005886,plasma membrane; GO:0005773,vacuole; GO:0005524,ATP binding; GO:0106310,protein serine kinase activity; GO:0004674,protein serine/threonine kinase activity; GO:0106311,protein threonine kinase activity; GO:0006468,protein phosphorylation; GO:0009737,response to abscisic acid; GO:0000166,nucleotide binding; GO:0003674,molecular_function; GO:000…	PF00069.25:Protein kinase domain	--	--	--
LOC111010732	6.21	3.35	4.9	4.82	0.14	0.15	0	0.0966667	308	174	216	6	7	0	-4.79489	1.11056e-09	9.60103e-09	down	NW_019104502.1	331806	334585	+	LOC111010732	--	K13418 somatic embryogenesis receptor kinase 1 [EC:2.7.10.1 2.7.11.1] | (RefSeq) somatic embryogenesis receptor kinase 2-like (A)	--	receptor-like protein kinase At4g00960 [Momordica charantia]	CRK29_ARATH RecName: Full=Cysteine-rich receptor-like protein kinase 29; Short=Cysteine-rich RLK29; EC=2.7.11.-; Flags: Precursor;	A0A6J1CFB9_MOMCH SubName: Full=putative receptor-like protein kinase At4g00960 {ECO:0000313|RefSeq:XP_022139942.1};	At4g05200	GO:0016021,integral component of membrane; GO:0005886,plasma membrane; GO:0005773,vacuole; GO:0005524,ATP binding; GO:0106310,protein serine kinase activity; GO:0004674,protein serine/threonine kinase activity; GO:0106311,protein threonine kinase activity; GO:0006468,protein phosphorylation; GO:0009737,response to abscisic acid; GO:0000166,nucleotide binding; GO:0003674,molecular_function; GO:000…	PF00069.25:Protein kinase domain	--
LOC111010760	0	1.09	0	0.363333	8.75	11.33	14.02	11.3667	0	9	0	85	108	108	4.74836	1.14516e-05	0.000816812	up	NW_019104502.1	2142527	2142916	-	LOC111010760	--	--	--	protein LOC111010760, partial [Momordica charantia]	--	A0A6J1CEB7_MOMCH SubName: Full=uncharacterized protein LOC111010760 {ECO:0000313|RefSeq:XP_022139986.1};	--	--	--	--	--	--
LOC111010760	7.57	5.14	10.33	7.68	0	1.09	0	0.363333	66	47	80	0	9	0	-3.64476	0.010063	0.0234717	down	NW_019104502.1	2142527	2142916	-	LOC111010760	--	--	--	protein LOC111010760, partial [Momordica charantia]	--	A0A6J1CEB7_MOMCH SubName: Full=uncharacterized protein LOC111010760 {ECO:0000313|RefSeq:XP_022139986.1};	--	--	--	--
LOC111010813	1.1	1.02	0.96	1.02667	3.64	4.2	3.86	3.9	61	63	55	264	299	222	1.60511	1.3721e-06	0.000129705	up	NW_019104502.1	513978	517416	+	LOC111010813	--	K13416 brassinosteroid insensitive 1-associated receptor kinase 1 [EC:2.7.10.1 2.7.11.1] | (RefSeq) BRASSINOSTEROID INSENSITIVE 1-associated receptor kinase 1-like isoform X1 (A)	ko04016: MAPK signaling pathway - plant; ko04075: Plant hormone signal transduction; ko04626: Plant-pathogen interaction	G-type lectin S-receptor-like serine/threonine-protein kinase At1g11300 [Momordica charantia]	SD113_ARATH RecName: Full=G-type lectin S-receptor-like serine/threonine-protein kinase SD1-13; EC=2.7.11.1; AltName: Full=Calmodulin-binding receptor-like protein kinase 1; AltName: Full=Receptor-like protein kinase 2; AltName: Full=S-domain-1 (SD1) receptor kinase 13; Short=SD1-13; Flags: Precursor;	A0A6J1CEQ2_MOMCH RecName: Full=Receptor-like serine/threonine-protein kinase {ECO:0000256|PIRNR:PIRNR000641}; EC=2.7.11.1 {ECO:0000256|PIRNR:PIRNR000641};	At1g11350	GO:0005576,extracellular region; GO:0016021,integral component of membrane; GO:0005886,plasma membrane; GO:0005524,ATP binding; GO:0005516,calmodulin binding; GO:0030246,carbohydrate binding; GO:0004672,protein kinase activity; GO:0106310,protein serine kinase activity; GO:0004674,protein serine/threonine kinase activity; GO:0106311,protein threonine kinase activity; GO:0031625,ubiquitin protein …	PF07714.17:Protein tyrosine kinase	--	--	--
LOC111010813	10.28	6.18	8.18	8.21333	1.1	1.02	0.96	1.02667	670	422	473	61	63	55	-2.08968	9.39611e-08	6.23072e-07	down	NW_019104502.1	513978	517416	+	LOC111010813	--	K13416 brassinosteroid insensitive 1-associated receptor kinase 1 [EC:2.7.10.1 2.7.11.1] | (RefSeq) BRASSINOSTEROID INSENSITIVE 1-associated receptor kinase 1-like isoform X1 (A)	ko04016: MAPK signaling pathway - plant; ko04075: Plant hormone signal transduction; ko04626: Plant-pathogen interaction	G-type lectin S-receptor-like serine/threonine-protein kinase At1g11300 [Momordica charantia]	SD113_ARATH RecName: Full=G-type lectin S-receptor-like serine/threonine-protein kinase SD1-13; EC=2.7.11.1; AltName: Full=Calmodulin-binding receptor-like protein kinase 1; AltName: Full=Receptor-like protein kinase 2; AltName: Full=S-domain-1 (SD1) receptor kinase 13; Short=SD1-13; Flags: Precursor;	A0A6J1CEQ2_MOMCH RecName: Full=Receptor-like serine/threonine-protein kinase {ECO:0000256|PIRNR:PIRNR000641}; EC=2.7.11.1 {ECO:0000256|PIRNR:PIRNR000641};	At1g11350	GO:0005576,extracellular region; GO:0016021,integral component of membrane; GO:0005886,plasma membrane; GO:0005524,ATP binding; GO:0005516,calmodulin binding; GO:0030246,carbohydrate binding; GO:0004672,protein kinase activity; GO:0106310,protein serine kinase activity; GO:0004674,protein serine/threonine kinase activity; GO:0106311,protein threonine kinase activity; GO:0031625,ubiquitin protein …	PF07714.17:Protein tyrosine kinase	--
LOC111010892	17.56	15.09	12.29	14.98	2.06	3.49	6.55	4.03333	455	436	329	70	116	176	-2.23082	2.9785e-07	3.54654e-05	down	NW_019104502.1	663001	667758	+	LOC111010892	--	--	--	endonuclease 1 [Momordica charantia]	ENDO1_ARATH RecName: Full=Endonuclease 1 {ECO:0000303|PubMed:17651368}; Short=AtENDO1 {ECO:0000303|PubMed:17651368}; EC=3.1.30.1 {ECO:0000269|PubMed:23620482}; AltName: Full=Bifunctional nuclease I {ECO:0000303|PubMed:10631260}; Short=AtBFN1 {ECO:0000303|PubMed:10631260}; AltName: Full=Deoxyribonuclease ENDO1 {ECO:0000303|PubMed:17651368}; AltName: Full=Single-stranded-nucleate endonuclease ENDO1…	A0A6J1CEC2_MOMCH RecName: Full=Aspergillus nuclease S(1) {ECO:0000256|ARBA:ARBA00012562}; EC=3.1.30.1 {ECO:0000256|ARBA:ARBA00012562};	At1g11190	GO:0008309,double-stranded DNA exodeoxyribonuclease activity; GO:0004519,endonuclease activity; GO:0004521,endoribonuclease activity; GO:0016891,endoribonuclease activity, producing 5'-phosphomonoesters; GO:0046872,metal ion binding; GO:0003676,nucleic acid binding; GO:0000014,single-stranded DNA endodeoxyribonuclease activity; GO:0043765,T/G mismatch-specific endonuclease activity; GO:0006308,DN…	PF02265.16:S1/P1 Nuclease	--	--	--
LOC111010892	0.59	0.75	1.11	0.816667	17.56	15.09	12.29	14.98	18	24	30	455	436	329	5.12663	8.52274e-42	6.62115e-40	up	NW_019104502.1	663001	667758	+	LOC111010892	--	--	--	endonuclease 1 [Momordica charantia]	ENDO1_ARATH RecName: Full=Endonuclease 1 {ECO:0000303|PubMed:17651368}; Short=AtENDO1 {ECO:0000303|PubMed:17651368}; EC=3.1.30.1 {ECO:0000269|PubMed:23620482}; AltName: Full=Bifunctional nuclease I {ECO:0000303|PubMed:10631260}; Short=AtBFN1 {ECO:0000303|PubMed:10631260}; AltName: Full=Deoxyribonuclease ENDO1 {ECO:0000303|PubMed:17651368}; AltName: Full=Single-stranded-nucleate endonuclease ENDO1…	A0A6J1CEC2_MOMCH RecName: Full=Aspergillus nuclease S(1) {ECO:0000256|ARBA:ARBA00012562}; EC=3.1.30.1 {ECO:0000256|ARBA:ARBA00012562};	At1g11190	GO:0008309,double-stranded DNA exodeoxyribonuclease activity; GO:0004519,endonuclease activity; GO:0004521,endoribonuclease activity; GO:0016891,endoribonuclease activity, producing 5'-phosphomonoesters; GO:0046872,metal ion binding; GO:0003676,nucleic acid binding; GO:0000014,single-stranded DNA endodeoxyribonuclease activity; GO:0043765,T/G mismatch-specific endonuclease activity; GO:0006308,DN…	PF02265.16:S1/P1 Nuclease	--
LOC111010901	9.88	9.97	5.98	8.61	22.09	22.58	23.32	22.6633	136	153	85	398	399	333	1.10329	0.000208636	0.00824665	up	NW_019104502.1	1429162	1429884	-	LOC111010901	--	--	--	protein LOC111010901 [Momordica charantia]	--	A0A6J1CEZ9_MOMCH SubName: Full=uncharacterized protein LOC111010901 {ECO:0000313|RefSeq:XP_022140169.1};	At2g42760	--	PF07939.11:Protein of unknown function (DUF1685)	--	--	--
LOC111010901	8.78	6.91	5.02	6.90333	9.88	9.97	5.98	8.61	142	117	72	136	153	85	1.20039	0.00679131	0.0166837	up	NW_019104502.1	1429162	1429884	-	LOC111010901	--	--	--	protein LOC111010901 [Momordica charantia]	--	A0A6J1CEZ9_MOMCH SubName: Full=uncharacterized protein LOC111010901 {ECO:0000313|RefSeq:XP_022140169.1};	At2g42760	--	PF07939.11:Protein of unknown function (DUF1685)	--
LOC111011059	23.43	25.41	23.42	24.0867	4.14	8.99	11.35	8.16	406	491	419	94	200	204	-1.91004	7.59309e-07	7.89788e-05	down	NW_019104503.1	157510	158532	-	LOC111011059	--	--	--	cyclin-U1-1 [Momordica charantia]	CCU11_ARATH RecName: Full=Cyclin-U1-1; Short=CycU1;1; AltName: Full=Cyclin-P2.1; Short=CycP2;1;	A0A6J1CEW6_MOMCH SubName: Full=cyclin-U1-1 {ECO:0000313|RefSeq:XP_022140365.1};	At3g21870	GO:0019901,protein kinase binding; GO:0007049,cell cycle; GO:0051301,cell division; GO:0000079,regulation of cyclin-dependent protein serine/threonine kinase activity; GO:0003674,molecular_function; GO:0005488,binding; GO:0005515,protein binding; GO:0019899,enzyme binding; GO:0019900,kinase binding; GO:0008150,biological_process; GO:0009987,cellular process; GO:0001932,regulation of protein phosp…	PF08613.11:Cyclin	--	--	--
LOC111011059	1.08	1.69	2.21	1.66	23.43	25.41	23.42	24.0867	22	36	40	406	491	419	4.79928	3.64315e-40	2.64809e-38	up	NW_019104503.1	157510	158532	-	LOC111011059	--	--	--	cyclin-U1-1 [Momordica charantia]	CCU11_ARATH RecName: Full=Cyclin-U1-1; Short=CycU1;1; AltName: Full=Cyclin-P2.1; Short=CycP2;1;	A0A6J1CEW6_MOMCH SubName: Full=cyclin-U1-1 {ECO:0000313|RefSeq:XP_022140365.1};	At3g21870	GO:0019901,protein kinase binding; GO:0007049,cell cycle; GO:0051301,cell division; GO:0000079,regulation of cyclin-dependent protein serine/threonine kinase activity; GO:0003674,molecular_function; GO:0005488,binding; GO:0005515,protein binding; GO:0019899,enzyme binding; GO:0019900,kinase binding; GO:0008150,biological_process; GO:0009987,cellular process; GO:0001932,regulation of protein phosp…	PF08613.11:Cyclin	--
LOC111011319	6.32	5.26	10.72	7.43333	26.8	31.22	43.66	33.8933	125	116	219	694	793	896	1.80593	2.16533e-05	0.00135875	up	NW_019104503.1	1991678	1993127	-	LOC111011319	--	--	--	heavy metal-associated isoprenylated plant protein 3-like [Momordica charantia]	HIP3_ARATH RecName: Full=Heavy metal-associated isoprenylated plant protein 3 {ECO:0000303|PubMed:21072340, ECO:0000303|PubMed:23368984}; Short=AtHIP03 {ECO:0000303|PubMed:21072340, ECO:0000303|PubMed:23368984}; Short=AtHIPP3 {ECO:0000303|PubMed:21072340, ECO:0000303|PubMed:23368984}; Flags: Precursor;	A0A6J1CGH5_MOMCH SubName: Full=heavy metal-associated isoprenylated plant protein 3-like {ECO:0000313|RefSeq:XP_022140724.1};	At5g60800	GO:0005737,cytoplasm; GO:0005730,nucleolus; GO:0005634,nucleus; GO:0008270,zinc ion binding; GO:0009910,negative regulation of flower development; GO:0003674,molecular_function; GO:0005488,binding; GO:0043167,ion binding; GO:0043169,cation binding; GO:0046872,metal ion binding; GO:0046914,transition metal ion binding; GO:0000003,reproduction; GO:0003006,developmental process involved in reproduct…	PF00403.26:Heavy-metal-associated domain	--	--	--
LOC111011319	160.93	144.38	162.2	155.837	6.32	5.26	10.72	7.43333	3740	3514	3346	125	116	219	-3.40995	5.78609e-17	1.06979e-15	down	NW_019104503.1	1991678	1993127	-	LOC111011319	--	--	--	heavy metal-associated isoprenylated plant protein 3-like [Momordica charantia]	HIP3_ARATH RecName: Full=Heavy metal-associated isoprenylated plant protein 3 {ECO:0000303|PubMed:21072340, ECO:0000303|PubMed:23368984}; Short=AtHIP03 {ECO:0000303|PubMed:21072340, ECO:0000303|PubMed:23368984}; Short=AtHIPP3 {ECO:0000303|PubMed:21072340, ECO:0000303|PubMed:23368984}; Flags: Precursor;	A0A6J1CGH5_MOMCH SubName: Full=heavy metal-associated isoprenylated plant protein 3-like {ECO:0000313|RefSeq:XP_022140724.1};	At5g60800	GO:0005737,cytoplasm; GO:0005730,nucleolus; GO:0005634,nucleus; GO:0008270,zinc ion binding; GO:0009910,negative regulation of flower development; GO:0003674,molecular_function; GO:0005488,binding; GO:0043167,ion binding; GO:0043169,cation binding; GO:0046872,metal ion binding; GO:0046914,transition metal ion binding; GO:0000003,reproduction; GO:0003006,developmental process involved in reproduct…	PF00403.26:Heavy-metal-associated domain	--
LOC111011340	5.57	5.6	3.58	4.91667	8.62	14.79	14.74	12.7167	256	287	170	519	873	703	1.05627	0.000395598	0.0135836	up	NW_019104503.1	684565	687823	+	LOC111011340	--	K10999 cellulose synthase A [EC:2.4.1.12] | (RefSeq) cellulose synthase A catalytic subunit 7 [UDP-forming] (A)	--	cellulose synthase-like protein H1 [Momordica charantia]	CSLH1_ORYSJ RecName: Full=Cellulose synthase-like protein H1; EC=2.4.1.-; AltName: Full=OsCslH1;	A0A6J1CGK4_MOMCH SubName: Full=cellulose synthase-like protein H1 {ECO:0000313|RefSeq:XP_022140754.1};	At2g32540	GO:0000139,Golgi membrane; GO:0016021,integral component of membrane; GO:0005886,plasma membrane; GO:0005802,trans-Golgi network; GO:0016760,cellulose synthase (UDP-forming) activity; GO:0051753,mannan synthase activity; GO:0071555,cell wall organization; GO:0030244,cellulose biosynthetic process; GO:0009833,plant-type primary cell wall biogenesis; GO:0003674,molecular_function; GO:0003824,cataly…	PF03552.14:Cellulose synthase	--	--	--
LOC111011340	1.72	2.17	3.4	2.43	5.57	5.6	3.58	4.91667	93	123	163	256	287	170	1.92897	5.39768e-07	3.17303e-06	up	NW_019104503.1	684565	687823	+	LOC111011340	--	K10999 cellulose synthase A [EC:2.4.1.12] | (RefSeq) cellulose synthase A catalytic subunit 7 [UDP-forming] (A)	--	cellulose synthase-like protein H1 [Momordica charantia]	CSLH1_ORYSJ RecName: Full=Cellulose synthase-like protein H1; EC=2.4.1.-; AltName: Full=OsCslH1;	A0A6J1CGK4_MOMCH SubName: Full=cellulose synthase-like protein H1 {ECO:0000313|RefSeq:XP_022140754.1};	At2g32540	GO:0000139,Golgi membrane; GO:0016021,integral component of membrane; GO:0005886,plasma membrane; GO:0005802,trans-Golgi network; GO:0016760,cellulose synthase (UDP-forming) activity; GO:0051753,mannan synthase activity; GO:0071555,cell wall organization; GO:0030244,cellulose biosynthetic process; GO:0009833,plant-type primary cell wall biogenesis; GO:0003674,molecular_function; GO:0003824,cataly…	PF03552.14:Cellulose synthase	--
LOC111011399	35.63	36.82	36.79	36.4133	16.37	16.93	15.78	16.36	1162	1339	1239	699	709	534	-1.47819	7.41943e-11	3.52805e-08	down	NW_019104488.1	488155	490388	+	LOC111011399	--	K20718 LRR receptor-like serine/threonine-protein kinase ERECTA [EC:2.7.11.1] | (RefSeq) LRR receptor-like serine/threonine-protein kinase ERL1 isoform X1 (A)	ko04016: MAPK signaling pathway - plant	receptor-like serine/threonine-protein kinase At1g78530 [Momordica charantia]	Y1853_ARATH RecName: Full=Receptor-like serine/threonine-protein kinase At1g78530; EC=2.7.11.1;	A0A6J1CGA1_MOMCH SubName: Full=receptor-like serine/threonine-protein kinase At1g78530 {ECO:0000313|RefSeq:XP_022140826.1, ECO:0000313|RefSeq:XP_022140835.1};	At1g78530	GO:0016021,integral component of membrane; GO:0005886,plasma membrane; GO:0005524,ATP binding; GO:0106310,protein serine kinase activity; GO:0106311,protein threonine kinase activity; GO:0006468,protein phosphorylation; GO:0000166,nucleotide binding; GO:0003674,molecular_function; GO:0005488,binding; GO:0017076,purine nucleotide binding; GO:0030554,adenyl nucleotide binding; GO:0032553,ribonucleo…	PF00069.25:Protein kinase domain	--	--	--
LOC111011399	33.95	16.42	15.41	21.9267	35.63	36.82	36.79	36.4133	1301	659	524	1162	1339	1239	1.63659	6.68027e-05	0.000265892	up	NW_019104488.1	488155	490388	+	LOC111011399	--	K20718 LRR receptor-like serine/threonine-protein kinase ERECTA [EC:2.7.11.1] | (RefSeq) LRR receptor-like serine/threonine-protein kinase ERL1 isoform X1 (A)	ko04016: MAPK signaling pathway - plant	receptor-like serine/threonine-protein kinase At1g78530 [Momordica charantia]	Y1853_ARATH RecName: Full=Receptor-like serine/threonine-protein kinase At1g78530; EC=2.7.11.1;	A0A6J1CGA1_MOMCH SubName: Full=receptor-like serine/threonine-protein kinase At1g78530 {ECO:0000313|RefSeq:XP_022140826.1, ECO:0000313|RefSeq:XP_022140835.1};	At1g78530	GO:0016021,integral component of membrane; GO:0005886,plasma membrane; GO:0005524,ATP binding; GO:0106310,protein serine kinase activity; GO:0106311,protein threonine kinase activity; GO:0006468,protein phosphorylation; GO:0000166,nucleotide binding; GO:0003674,molecular_function; GO:0005488,binding; GO:0017076,purine nucleotide binding; GO:0030554,adenyl nucleotide binding; GO:0032553,ribonucleo…	PF00069.25:Protein kinase domain	--
LOC111011407	21.14	23.7	28.76	24.5333	13.4	13.59	16.33	14.44	780	975	1096	647	644	625	-1.10735	0.000126906	0.0055782	down	NW_019104504.1	564180	566316	+	LOC111011407	--	K13416 brassinosteroid insensitive 1-associated receptor kinase 1 [EC:2.7.10.1 2.7.11.1] | (RefSeq) BRASSINOSTEROID INSENSITIVE 1-associated receptor kinase 1-like isoform X1 (A)	ko04016: MAPK signaling pathway - plant; ko04075: Plant hormone signal transduction; ko04626: Plant-pathogen interaction	kinase-like protein TMKL1 [Momordica charantia]	TMKL1_ARATH RecName: Full=Putative kinase-like protein TMKL1; Flags: Precursor;	A0A6J1CI76_MOMCH SubName: Full=putative kinase-like protein TMKL1 {ECO:0000313|RefSeq:XP_022140837.1};	At5g07620	GO:0016021,integral component of membrane; GO:0005886,plasma membrane; GO:0009506,plasmodesma; GO:0005524,ATP binding; GO:0004672,protein kinase activity; GO:0000166,nucleotide binding; GO:0003674,molecular_function; GO:0005488,binding; GO:0017076,purine nucleotide binding; GO:0030554,adenyl nucleotide binding; GO:0032553,ribonucleotide binding; GO:0032555,purine ribonucleotide binding; GO:003255…	PF07714.17:Protein tyrosine kinase	--	--	--
LOC111011407	14.03	14.01	15.05	14.3633	21.14	23.7	28.76	24.5333	608	636	579	780	975	1096	1.71969	9.11125e-09	6.92586e-08	up	NW_019104504.1	564180	566316	+	LOC111011407	--	K13416 brassinosteroid insensitive 1-associated receptor kinase 1 [EC:2.7.10.1 2.7.11.1] | (RefSeq) BRASSINOSTEROID INSENSITIVE 1-associated receptor kinase 1-like isoform X1 (A)	ko04016: MAPK signaling pathway - plant; ko04075: Plant hormone signal transduction; ko04626: Plant-pathogen interaction	kinase-like protein TMKL1 [Momordica charantia]	TMKL1_ARATH RecName: Full=Putative kinase-like protein TMKL1; Flags: Precursor;	A0A6J1CI76_MOMCH SubName: Full=putative kinase-like protein TMKL1 {ECO:0000313|RefSeq:XP_022140837.1};	At5g07620	GO:0016021,integral component of membrane; GO:0005886,plasma membrane; GO:0009506,plasmodesma; GO:0005524,ATP binding; GO:0004672,protein kinase activity; GO:0000166,nucleotide binding; GO:0003674,molecular_function; GO:0005488,binding; GO:0017076,purine nucleotide binding; GO:0030554,adenyl nucleotide binding; GO:0032553,ribonucleotide binding; GO:0032555,purine ribonucleotide binding; GO:003255…	PF07714.17:Protein tyrosine kinase	--
LOC111011476	3.41	4.78	3.17	3.78667	12.61	8.38	10.86	10.6167	73	114	70	353	230	241	1.20387	0.00118026	0.0317678	up	NW_019104504.1	1257690	1260969	+	LOC111011476	--	--	--	traB domain-containing protein isoform X1 [Momordica charantia]	--	A0A6J1CGK3_MOMCH SubName: Full=traB domain-containing protein isoform X1 {ECO:0000313|RefSeq:XP_022140935.1};	At5g52030	--	PF01963.17:TraB family	--	--	--
LOC111011476	21.18	12.77	12.87	15.6067	3.41	4.78	3.17	3.78667	532	336	287	73	114	70	-1.15986	0.00475485	0.0122031	down	NW_019104504.1	1257690	1260969	+	LOC111011476	--	--	--	traB domain-containing protein isoform X1 [Momordica charantia]	--	A0A6J1CGK3_MOMCH SubName: Full=traB domain-containing protein isoform X1 {ECO:0000313|RefSeq:XP_022140935.1};	At5g52030	--	PF01963.17:TraB family	--
LOC111011638	1.79	2.19	1.1	1.69333	14.13	20.24	20.71	18.36	33	45	21	341	479	396	3.13661	1.94599e-18	5.08942e-15	up	NW_019104504.1	1442380	1443532	-	LOC111011638	--	--	--	protein LOC111011638 [Momordica charantia]	--	A0A6J1CJ58_MOMCH SubName: Full=uncharacterized protein LOC111011638 {ECO:0000313|RefSeq:XP_022141182.1};	At5g52390	--	PF06521.11:PAR1 protein	--	--	--
LOC111011638	16.95	20.82	36.01	24.5933	1.79	2.19	1.1	1.69333	367	472	692	33	45	21	-2.95718	3.18608e-11	3.27622e-10	down	NW_019104504.1	1442380	1443532	-	LOC111011638	--	--	--	protein LOC111011638 [Momordica charantia]	--	A0A6J1CJ58_MOMCH SubName: Full=uncharacterized protein LOC111011638 {ECO:0000313|RefSeq:XP_022141182.1};	At5g52390	--	PF06521.11:PAR1 protein	--
LOC111011737	1.04	2.31	1.04	1.46333	3.55	5.13	4.82	4.5	36	89	37	161	228	173	1.33849	0.00216958	0.0489857	up	NW_019104504.1	580904	584427	-	LOC111011737	--	K24193 MFS transporter, SP family, sugar:H+ symporter | (RefSeq) hexose carrier protein HEX6-like (A)	--	hexose carrier protein HEX6-like [Momordica charantia]	HEX6_RICCO RecName: Full=Hexose carrier protein HEX6;	A0A6J1CIS8_MOMCH SubName: Full=hexose carrier protein HEX6-like {ECO:0000313|RefSeq:XP_022141311.1};	At3g19940	GO:0016021,integral component of membrane; GO:0015293,symporter activity; GO:0008643,carbohydrate transport; GO:0003674,molecular_function; GO:0005215,transporter activity; GO:0015291,secondary active transmembrane transporter activity; GO:0022804,active transmembrane transporter activity; GO:0022857,transmembrane transporter activity; GO:0006810,transport; GO:0006811,ion transport; GO:0006820,an…	PF00083.24:Sugar (and other) transporter	--	--	--
LOC111011737	8.9	10.75	13.02	10.89	1.04	2.31	1.04	1.46333	362	458	470	36	89	37	-2.01805	8.42129e-07	4.79727e-06	down	NW_019104504.1	580904	584427	-	LOC111011737	--	K24193 MFS transporter, SP family, sugar:H+ symporter | (RefSeq) hexose carrier protein HEX6-like (A)	--	hexose carrier protein HEX6-like [Momordica charantia]	HEX6_RICCO RecName: Full=Hexose carrier protein HEX6;	A0A6J1CIS8_MOMCH SubName: Full=hexose carrier protein HEX6-like {ECO:0000313|RefSeq:XP_022141311.1};	At3g19940	GO:0016021,integral component of membrane; GO:0015293,symporter activity; GO:0008643,carbohydrate transport; GO:0003674,molecular_function; GO:0005215,transporter activity; GO:0015291,secondary active transmembrane transporter activity; GO:0022804,active transmembrane transporter activity; GO:0022857,transmembrane transporter activity; GO:0006810,transport; GO:0006811,ion transport; GO:0006820,an…	PF00083.24:Sugar (and other) transporter	--
LOC111011885	52.04	37.54	53.75	47.7767	30.78	21.06	25.79	25.8767	3237	2604	3453	2506	1682	1664	-1.21853	0.00019589	0.00790207	down	NW_019104505.1	1533442	1536910	+	LOC111011885	--	K00924 kinase [EC:2.7.1.-] | (RefSeq) receptor protein kinase TMK1 (A)	--	receptor protein kinase TMK1 [Momordica charantia]	TMK1_ARATH RecName: Full=Receptor protein kinase TMK1 {ECO:0000303|PubMed:1332795}; EC=2.7.11.1 {ECO:0000269|PubMed:1332795}; AltName: Full=BARK1-like kinase 1 {ECO:0000303|PubMed:23921992}; AltName: Full=Transmembrane kinase 1 {ECO:0000303|PubMed:1332795}; Flags: Precursor;	A0A6J1CKS5_MOMCH SubName: Full=receptor protein kinase TMK1 {ECO:0000313|RefSeq:XP_022141538.1};	At1g66150	GO:0005576,extracellular region; GO:0016021,integral component of membrane; GO:0005634,nucleus; GO:0005886,plasma membrane; GO:0005524,ATP binding; GO:0106310,protein serine kinase activity; GO:0106311,protein threonine kinase activity; GO:0004675,transmembrane receptor protein serine/threonine kinase activity; GO:0007165,signal transduction; GO:0000166,nucleotide binding; GO:0003674,molecular_fu…	PF00069.25:Protein kinase domain	--	--	--
LOC111011885	33.21	30.84	32.25	32.1	52.04	37.54	53.75	47.7767	2427	2360	2092	3237	2604	3453	1.5278	8.81622e-07	5.00605e-06	up	NW_019104505.1	1533442	1536910	+	LOC111011885	--	K00924 kinase [EC:2.7.1.-] | (RefSeq) receptor protein kinase TMK1 (A)	--	receptor protein kinase TMK1 [Momordica charantia]	TMK1_ARATH RecName: Full=Receptor protein kinase TMK1 {ECO:0000303|PubMed:1332795}; EC=2.7.11.1 {ECO:0000269|PubMed:1332795}; AltName: Full=BARK1-like kinase 1 {ECO:0000303|PubMed:23921992}; AltName: Full=Transmembrane kinase 1 {ECO:0000303|PubMed:1332795}; Flags: Precursor;	A0A6J1CKS5_MOMCH SubName: Full=receptor protein kinase TMK1 {ECO:0000313|RefSeq:XP_022141538.1};	At1g66150	GO:0005576,extracellular region; GO:0016021,integral component of membrane; GO:0005634,nucleus; GO:0005886,plasma membrane; GO:0005524,ATP binding; GO:0106310,protein serine kinase activity; GO:0106311,protein threonine kinase activity; GO:0004675,transmembrane receptor protein serine/threonine kinase activity; GO:0007165,signal transduction; GO:0000166,nucleotide binding; GO:0003674,molecular_fu…	PF00069.25:Protein kinase domain	--
LOC111011892	1.74	2.19	8.32	4.08333	68.38	81.14	49.34	66.2867	22	31	109	1135	1321	649	3.59651	5.36863e-09	1.29607e-06	up	NW_019104505.1	32778	34313	-	LOC111011892	--	--	--	extensin-3-like [Momordica charantia]	--	A0A6J1CJJ1_MOMCH SubName: Full=extensin-3-like {ECO:0000313|RefSeq:XP_022141556.1};	--	--	--	--	--	--
LOC111011892	57.4	127.56	103.23	96.0633	1.74	2.19	8.32	4.08333	855	1990	1365	22	31	109	-3.50249	1.62883e-07	1.03629e-06	down	NW_019104505.1	32778	34313	-	LOC111011892	--	--	--	extensin-3-like [Momordica charantia]	--	A0A6J1CJJ1_MOMCH SubName: Full=extensin-3-like {ECO:0000313|RefSeq:XP_022141556.1};	--	--	--	--
LOC111011958	0.36	0.32	0	0.226667	4.34	4.92	8.61	5.95667	4	4	0	63	70	99	4.43121	1.34192e-06	0.00012762	up	NW_019104505.1	121968	122549	-	LOC111011958	--	--	--	leucine-rich repeat extensin-like protein 3 [Momordica charantia]	--	A0A6J1CIP8_MOMCH SubName: Full=leucine-rich repeat extensin-like protein 3 {ECO:0000313|RefSeq:XP_022141655.1};	--	--	--	--	--	--
LOC111011958	16.52	22.01	35.31	24.6133	0.36	0.32	0	0.226667	215	300	408	4	4	0	-5.86147	2.66234e-14	3.7954e-13	down	NW_019104505.1	121968	122549	-	LOC111011958	--	--	--	leucine-rich repeat extensin-like protein 3 [Momordica charantia]	--	A0A6J1CIP8_MOMCH SubName: Full=leucine-rich repeat extensin-like protein 3 {ECO:0000313|RefSeq:XP_022141655.1};	--	--	--	--
LOC111011980	60.91	33.82	47.83	47.52	28.88	22	29.47	26.7833	2434	1507	1974	1511	1129	1222	-1.16224	0.000610777	0.0190922	down	NW_019104488.1	3708946	3711157	+	LOC111011980	--	--	--	protein LOC111011980 [Momordica charantia]	--	A0A6J1CJF7_MOMCH SubName: Full=uncharacterized protein LOC111011980 {ECO:0000313|RefSeq:XP_022141679.1};	At4g32090	--	--	--	--	--
LOC111011980	12.78	7.67	7.75	9.4	60.91	33.82	47.83	47.52	600	377	323	2434	1507	1974	3.27301	6.16207e-16	1.04049e-14	up	NW_019104488.1	3708946	3711157	+	LOC111011980	--	--	--	protein LOC111011980 [Momordica charantia]	--	A0A6J1CJF7_MOMCH SubName: Full=uncharacterized protein LOC111011980 {ECO:0000313|RefSeq:XP_022141679.1};	At4g32090	--	--	--
LOC111011987	0.56	0.88	0.45	0.63	1.96	3.8	3.36	3.04	23	40	19	105	200	143	1.96686	4.79631e-05	0.00260428	up	NW_019104505.1	975267	978233	+	LOC111011987	--	K00889 1-phosphatidylinositol-4-phosphate 5-kinase [EC:2.7.1.68] | (RefSeq) phosphatidylinositol 4-phosphate 5-kinase 2 (A)	ko00562: Inositol phosphate metabolism; ko01100: Metabolic pathways; ko04070: Phosphatidylinositol signaling system; ko04144: Endocytosis	phosphatidylinositol 4-phosphate 5-kinase 2 [Momordica charantia]	PI5K2_ARATH RecName: Full=Phosphatidylinositol 4-phosphate 5-kinase 2; Short=AtPIP5K2; EC=2.7.1.68; AltName: Full=1-phosphatidylinositol 4-phosphate kinase 2; AltName: Full=Diphosphoinositide kinase 2; AltName: Full=PtdIns(4)P-5-kinase 2;	A0A6J1CL78_MOMCH RecName: Full=1-phosphatidylinositol-4-phosphate 5-kinase {ECO:0000256|ARBA:ARBA00012172}; EC=2.7.1.68 {ECO:0000256|ARBA:ARBA00012172};	At1g77740	GO:0005886,plasma membrane; GO:0016308,1-phosphatidylinositol-4-phosphate 5-kinase activity; GO:0005524,ATP binding; GO:0003006,developmental process involved in reproduction; GO:0010311,lateral root formation; GO:0009958,positive gravitropism; GO:0003674,molecular_function; GO:0003824,catalytic activity; GO:0016301,kinase activity; GO:0016307,phosphatidylinositol phosphate kinase activity; GO:00…	PF01504.18:Phosphatidylinositol-4-phosphate 5-Kinase	--	--	--
LOC111011987	6.71	10.08	10.51	9.1	0.56	0.88	0.45	0.63	323	508	449	23	40	19	-2.95514	2.682e-13	3.47265e-12	down	NW_019104505.1	975267	978233	+	LOC111011987	--	K00889 1-phosphatidylinositol-4-phosphate 5-kinase [EC:2.7.1.68] | (RefSeq) phosphatidylinositol 4-phosphate 5-kinase 2 (A)	ko00562: Inositol phosphate metabolism; ko01100: Metabolic pathways; ko04070: Phosphatidylinositol signaling system; ko04144: Endocytosis	phosphatidylinositol 4-phosphate 5-kinase 2 [Momordica charantia]	PI5K2_ARATH RecName: Full=Phosphatidylinositol 4-phosphate 5-kinase 2; Short=AtPIP5K2; EC=2.7.1.68; AltName: Full=1-phosphatidylinositol 4-phosphate kinase 2; AltName: Full=Diphosphoinositide kinase 2; AltName: Full=PtdIns(4)P-5-kinase 2;	A0A6J1CL78_MOMCH RecName: Full=1-phosphatidylinositol-4-phosphate 5-kinase {ECO:0000256|ARBA:ARBA00012172}; EC=2.7.1.68 {ECO:0000256|ARBA:ARBA00012172};	At1g77740	GO:0005886,plasma membrane; GO:0016308,1-phosphatidylinositol-4-phosphate 5-kinase activity; GO:0005524,ATP binding; GO:0003006,developmental process involved in reproduction; GO:0010311,lateral root formation; GO:0009958,positive gravitropism; GO:0003674,molecular_function; GO:0003824,catalytic activity; GO:0016301,kinase activity; GO:0016307,phosphatidylinositol phosphate kinase activity; GO:00…	PF01504.18:Phosphatidylinositol-4-phosphate 5-Kinase	--
LOC111012136	9.54	8.39	5.17	7.7	1.41	1.48	1.65	1.51333	413	405	231	80	82	74	-2.64587	8.93182e-16	1.55731e-12	down	NW_019104488.1	679804	682077	+	LOC111012136	--	K23260 scopoletin glucosyltransferase [EC:2.4.1.128] | (RefSeq) scopoletin glucosyltransferase-like isoform X1 (A)	ko00940: Phenylpropanoid biosynthesis; ko01110: Biosynthesis of secondary metabolites	anthocyanidin 3-O-glucosyltransferase 2-like [Momordica charantia]	UFOG3_FRAAN RecName: Full=Putative UDP-glucose flavonoid 3-O-glucosyltransferase 3 {ECO:0000250|UniProtKB:Q2V6K0}; Short=FaGT3 {ECO:0000303|PubMed:16443693}; EC=2.4.1.- {ECO:0000250|UniProtKB:Q2V6K0}; AltName: Full=Flavonol 3-O-glucosyltransferase 3 {ECO:0000250|UniProtKB:Q2V6K0};	A0A6J1CLU5_MOMCH RecName: Full=Glycosyltransferase {ECO:0000256|RuleBase:RU362057}; EC=2.4.1.- {ECO:0000256|RuleBase:RU362057};	At3g21760	GO:0008194,UDP-glycosyltransferase activity; GO:0003674,molecular_function; GO:0003824,catalytic activity; GO:0016740,transferase activity; GO:0016757,transferase activity, transferring glycosyl groups	PF00201.18:UDP-glucoronosyl and UDP-glucosyl transferase	--	--	--
LOC111012136	0.2	0.04	0.35	0.196667	9.54	8.39	5.17	7.7	10	2	16	413	405	231	6.21361	1.21662e-23	3.63397e-22	up	NW_019104488.1	679804	682077	+	LOC111012136	--	K23260 scopoletin glucosyltransferase [EC:2.4.1.128] | (RefSeq) scopoletin glucosyltransferase-like isoform X1 (A)	ko00940: Phenylpropanoid biosynthesis; ko01110: Biosynthesis of secondary metabolites	anthocyanidin 3-O-glucosyltransferase 2-like [Momordica charantia]	UFOG3_FRAAN RecName: Full=Putative UDP-glucose flavonoid 3-O-glucosyltransferase 3 {ECO:0000250|UniProtKB:Q2V6K0}; Short=FaGT3 {ECO:0000303|PubMed:16443693}; EC=2.4.1.- {ECO:0000250|UniProtKB:Q2V6K0}; AltName: Full=Flavonol 3-O-glucosyltransferase 3 {ECO:0000250|UniProtKB:Q2V6K0};	A0A6J1CLU5_MOMCH RecName: Full=Glycosyltransferase {ECO:0000256|RuleBase:RU362057}; EC=2.4.1.- {ECO:0000256|RuleBase:RU362057};	At3g21760	GO:0008194,UDP-glycosyltransferase activity; GO:0003674,molecular_function; GO:0003824,catalytic activity; GO:0016740,transferase activity; GO:0016757,transferase activity, transferring glycosyl groups	PF00201.18:UDP-glucoronosyl and UDP-glucosyl transferase	--
LOC111012212	5.03	9.23	5.64	6.63333	2.53	1.53	2.84	2.3	82	168	95	54	32	48	-1.81178	0.000209873	0.00827469	down	NW_019104507.1	437864	441520	+	LOC111012212	--	--	--	protein LOC111012212 [Momordica charantia]	--	A0A6J1CKS7_MOMCH SubName: Full=uncharacterized protein LOC111012212 {ECO:0000313|RefSeq:XP_022141966.1};	--	--	--	--	--	--
LOC111012212	0	0.1	0.12	0.0733333	5.03	9.23	5.64	6.63333	0	2	2	82	168	95	7.44013	3.55179e-16	6.10692e-15	up	NW_019104507.1	437864	441520	+	LOC111012212	--	--	--	protein LOC111012212 [Momordica charantia]	--	A0A6J1CKS7_MOMCH SubName: Full=uncharacterized protein LOC111012212 {ECO:0000313|RefSeq:XP_022141966.1};	--	--	--	--
LOC111012254	2.88	3.04	6.25	4.05667	1.77	1.06	1.73	1.52	139	164	312	112	66	87	-1.78039	0.000786047	0.0233611	down	NW_019104508.1	1021582	1024316	-	LOC111012254	--	K00924 kinase [EC:2.7.1.-] | (RefSeq) receptor-like protein kinase HSL1 (A)	--	receptor-like protein kinase HSL1, partial [Momordica charantia]	HSL1_ARATH RecName: Full=Receptor-like protein kinase HSL1; EC=2.7.11.1; AltName: Full=Protein HAESA-LIKE1; Flags: Precursor;	A0A6J1CKZ1_MOMCH SubName: Full=receptor-like protein kinase HSL1 {ECO:0000313|RefSeq:XP_022142026.1};	At1g28440	GO:0016021,integral component of membrane; GO:0005886,plasma membrane; GO:0005524,ATP binding; GO:0106310,protein serine kinase activity; GO:0106311,protein threonine kinase activity; GO:0000166,nucleotide binding; GO:0003674,molecular_function; GO:0005488,binding; GO:0017076,purine nucleotide binding; GO:0030554,adenyl nucleotide binding; GO:0032553,ribonucleotide binding; GO:0032555,purine ribo…	PF00069.25:Protein kinase domain	--	--	--
LOC111012254	0.09	0.18	0.16	0.143333	2.88	3.04	6.25	4.05667	5	11	8	139	164	312	5.81767	1.18846e-19	2.67302e-18	up	NW_019104508.1	1021582	1024316	-	LOC111012254	--	K00924 kinase [EC:2.7.1.-] | (RefSeq) receptor-like protein kinase HSL1 (A)	--	receptor-like protein kinase HSL1, partial [Momordica charantia]	HSL1_ARATH RecName: Full=Receptor-like protein kinase HSL1; EC=2.7.11.1; AltName: Full=Protein HAESA-LIKE1; Flags: Precursor;	A0A6J1CKZ1_MOMCH SubName: Full=receptor-like protein kinase HSL1 {ECO:0000313|RefSeq:XP_022142026.1};	At1g28440	GO:0016021,integral component of membrane; GO:0005886,plasma membrane; GO:0005524,ATP binding; GO:0106310,protein serine kinase activity; GO:0106311,protein threonine kinase activity; GO:0000166,nucleotide binding; GO:0003674,molecular_function; GO:0005488,binding; GO:0017076,purine nucleotide binding; GO:0030554,adenyl nucleotide binding; GO:0032553,ribonucleotide binding; GO:0032555,purine ribo…	PF00069.25:Protein kinase domain	--
LOC111012256	66.8	54.27	31.28	50.7833	20.91	29.32	27.61	25.9467	1989	1802	962	815	1121	853	-1.27097	1.16699e-05	0.000828616	down	NW_019104508.1	1026229	1027792	+	LOC111012256	--	--	--	protein LOC111012256 [Momordica charantia]	DMP4_ARATH RecName: Full=Protein DMP4 {ECO:0000303|PubMed:20712629}; Short=AtDMP4 {ECO:0000303|PubMed:20712629};	A0A6J1CLG6_MOMCH SubName: Full=uncharacterized protein LOC111012256 {ECO:0000313|RefSeq:XP_022142027.1};	At5g46090	GO:0016021,integral component of membrane; GO:0009705,plant-type vacuole membrane; GO:0009838,abscission; GO:0010256,endomembrane system organization; GO:0090693,plant organ senescence; GO:0007275,multicellular organism development; GO:0008150,biological_process; GO:0032501,multicellular organismal process; GO:0032502,developmental process; GO:0048856,anatomical structure development; GO:0009987,…	PF05078.12:Protein of unknown function (DUF679)	--	--	--
LOC111012256	0	0	0.19	0.0633333	66.8	54.27	31.28	50.7833	0	0	6	1989	1802	962	10.5936	1.46523e-13	1.94781e-12	up	NW_019104508.1	1026229	1027792	+	LOC111012256	--	--	--	protein LOC111012256 [Momordica charantia]	DMP4_ARATH RecName: Full=Protein DMP4 {ECO:0000303|PubMed:20712629}; Short=AtDMP4 {ECO:0000303|PubMed:20712629};	A0A6J1CLG6_MOMCH SubName: Full=uncharacterized protein LOC111012256 {ECO:0000313|RefSeq:XP_022142027.1};	At5g46090	GO:0016021,integral component of membrane; GO:0009705,plant-type vacuole membrane; GO:0009838,abscission; GO:0010256,endomembrane system organization; GO:0090693,plant organ senescence; GO:0007275,multicellular organism development; GO:0008150,biological_process; GO:0032501,multicellular organismal process; GO:0032502,developmental process; GO:0048856,anatomical structure development; GO:0009987,…	PF05078.12:Protein of unknown function (DUF679)	--
LOC111012259	3.74	5.9	4.76	4.8	10.08	15.04	11.75	12.29	265	466	348	934	1367	863	1.03334	0.00013474	0.00582465	up	NW_019104508.1	429965	437314	-	LOC111012259	--	K13126 polyadenylate-binding protein | (RefSeq) polyadenylate-binding protein 2-like (A)	ko03013: RNA transport; ko03015: mRNA surveillance pathway; ko03018: RNA degradation	protein MEI2-like 5 [Momordica charantia]	OML2_ORYSJ RecName: Full=Protein MEI2-like 2; Short=OML2; AltName: Full=MEI2-like protein 2;	A0A6J1CKZ8_MOMCH SubName: Full=protein MEI2-like 5 {ECO:0000313|RefSeq:XP_022142031.1, ECO:0000313|RefSeq:XP_022142032.1};	At1g29400	GO:0016607,nuclear speck; GO:0003723,RNA binding; GO:0000398,mRNA splicing, via spliceosome; GO:0003674,molecular_function; GO:0003676,nucleic acid binding; GO:0005488,binding; GO:0097159,organic cyclic compound binding; GO:1901363,heterocyclic compound binding; GO:0000375,RNA splicing, via transesterification reactions; GO:0000377,RNA splicing, via transesterification reactions with bulged adeno…	PF04059.12:RNA recognition motif 2	--	--	--
LOC111012259	21.5	17.98	18.68	19.3867	3.74	5.9	4.76	4.8	1788	1566	1379	265	466	348	-1.10556	8.2369e-05	0.000321133	down	NW_019104508.1	429965	437314	-	LOC111012259	--	K13126 polyadenylate-binding protein | (RefSeq) polyadenylate-binding protein 2-like (A)	ko03013: RNA transport; ko03015: mRNA surveillance pathway; ko03018: RNA degradation	protein MEI2-like 5 [Momordica charantia]	OML2_ORYSJ RecName: Full=Protein MEI2-like 2; Short=OML2; AltName: Full=MEI2-like protein 2;	A0A6J1CKZ8_MOMCH SubName: Full=protein MEI2-like 5 {ECO:0000313|RefSeq:XP_022142031.1, ECO:0000313|RefSeq:XP_022142032.1};	At1g29400	GO:0016607,nuclear speck; GO:0003723,RNA binding; GO:0000398,mRNA splicing, via spliceosome; GO:0003674,molecular_function; GO:0003676,nucleic acid binding; GO:0005488,binding; GO:0097159,organic cyclic compound binding; GO:1901363,heterocyclic compound binding; GO:0000375,RNA splicing, via transesterification reactions; GO:0000377,RNA splicing, via transesterification reactions with bulged adeno…	PF04059.12:RNA recognition motif 2	--
LOC111012264	12.37	11.81	10.71	11.63	5.42	4.42	3.82	4.55333	434	462	388	249	199	139	-1.65775	6.22923e-08	9.13542e-06	down	NW_019104508.1	1887141	1889684	+	LOC111012264	--	--	--	protein LOC111012264 [Momordica charantia]	--	A0A6J1CKF8_MOMCH SubName: Full=uncharacterized protein LOC111012264 {ECO:0000313|RefSeq:XP_022142039.1};	At1g50660	--	--	--	--	--
LOC111012264	0.87	1.11	1.67	1.21667	12.37	11.81	10.71	11.63	36	48	61	434	462	388	4.19407	9.9441e-33	5.38062e-31	up	NW_019104508.1	1887141	1889684	+	LOC111012264	--	--	--	protein LOC111012264 [Momordica charantia]	--	A0A6J1CKF8_MOMCH SubName: Full=uncharacterized protein LOC111012264 {ECO:0000313|RefSeq:XP_022142039.1};	At1g50660	--	--	--
LOC111012353	358.74	178.57	457.62	331.643	81.64	43.1	93.29	72.6767	6509	3613	8575	1939	1004	1756	-2.55887	3.79295e-08	6.1999e-06	down	NW_019104508.1	338835	340724	-	LOC111012353	--	K08912 light-harvesting complex II chlorophyll a/b binding protein 1 | (RefSeq) chlorophyll a-b binding protein 3, chloroplastic-like (A)	ko00196: Photosynthesis - antenna proteins; ko01100: Metabolic pathways	chlorophyll a-b binding protein 3, chloroplastic-like [Momordica charantia]	CB23_SOYBN RecName: Full=Chlorophyll a-b binding protein 3, chloroplastic; AltName: Full=LHCII type I CAB-3; Short=LHCP; Flags: Precursor;	A0A6J1CDN4_MOMCH RecName: Full=Chlorophyll a-b binding protein, chloroplastic {ECO:0000256|RuleBase:RU363080};	At2g34430	GO:0009941,chloroplast envelope; GO:0009535,chloroplast thylakoid membrane; GO:0016021,integral component of membrane; GO:0009522,photosystem I; GO:0009523,photosystem II; GO:0010287,plastoglobule; GO:0016168,chlorophyll binding; GO:0046872,metal ion binding; GO:0009768,photosynthesis, light harvesting in photosystem I; GO:0018298,protein-chromophore linkage; GO:0009416,response to light stimulus…	PF00504.21:Chlorophyll A-B binding protein	--	--	--
LOC111012353	28.57	16.75	22.25	22.5233	358.74	178.57	457.62	331.643	609	374	421	6509	3613	8575	4.86131	3.87848e-25	1.28544e-23	up	NW_019104508.1	338835	340724	-	LOC111012353	--	K08912 light-harvesting complex II chlorophyll a/b binding protein 1 | (RefSeq) chlorophyll a-b binding protein 3, chloroplastic-like (A)	ko00196: Photosynthesis - antenna proteins; ko01100: Metabolic pathways	chlorophyll a-b binding protein 3, chloroplastic-like [Momordica charantia]	CB23_SOYBN RecName: Full=Chlorophyll a-b binding protein 3, chloroplastic; AltName: Full=LHCII type I CAB-3; Short=LHCP; Flags: Precursor;	A0A6J1CDN4_MOMCH RecName: Full=Chlorophyll a-b binding protein, chloroplastic {ECO:0000256|RuleBase:RU363080};	At2g34430	GO:0009941,chloroplast envelope; GO:0009535,chloroplast thylakoid membrane; GO:0016021,integral component of membrane; GO:0009522,photosystem I; GO:0009523,photosystem II; GO:0010287,plastoglobule; GO:0016168,chlorophyll binding; GO:0046872,metal ion binding; GO:0009768,photosynthesis, light harvesting in photosystem I; GO:0018298,protein-chromophore linkage; GO:0009416,response to light stimulus…	PF00504.21:Chlorophyll A-B binding protein	--
LOC111012357	1866.61	960.07	2832.64	1886.44	805.49	373.9	789.58	656.323	34827	19976	54582	19673	8957	15284	-1.89674	0.000114566	0.00512186	down	NW_019104508.1	342186	343753	+	LOC111012357	--	K08912 light-harvesting complex II chlorophyll a/b binding protein 1 | (RefSeq) chlorophyll a-b binding protein of LHCII type 1-like (A)	ko00196: Photosynthesis - antenna proteins; ko01100: Metabolic pathways	chlorophyll a-b binding protein of LHCII type 1-like [Momordica charantia]	CB23_SOYBN RecName: Full=Chlorophyll a-b binding protein 3, chloroplastic; AltName: Full=LHCII type I CAB-3; Short=LHCP; Flags: Precursor;	A0A6J1CK60_MOMCH RecName: Full=Chlorophyll a-b binding protein, chloroplastic {ECO:0000256|RuleBase:RU363080};	At2g34430	GO:0009941,chloroplast envelope; GO:0009535,chloroplast thylakoid membrane; GO:0016021,integral component of membrane; GO:0009522,photosystem I; GO:0009523,photosystem II; GO:0010287,plastoglobule; GO:0016168,chlorophyll binding; GO:0046872,metal ion binding; GO:0009768,photosynthesis, light harvesting in photosystem I; GO:0018298,protein-chromophore linkage; GO:0009416,response to light stimulus…	PF00504.21:Chlorophyll A-B binding protein	--	--	--
LOC111012357	320.07	214.41	257.54	264.007	1866.61	960.07	2832.64	1886.44	7016	4922	5011	34827	19976	54582	3.83192	1.39338e-15	2.26037e-14	up	NW_019104508.1	342186	343753	+	LOC111012357	--	K08912 light-harvesting complex II chlorophyll a/b binding protein 1 | (RefSeq) chlorophyll a-b binding protein of LHCII type 1-like (A)	ko00196: Photosynthesis - antenna proteins; ko01100: Metabolic pathways	chlorophyll a-b binding protein of LHCII type 1-like [Momordica charantia]	CB23_SOYBN RecName: Full=Chlorophyll a-b binding protein 3, chloroplastic; AltName: Full=LHCII type I CAB-3; Short=LHCP; Flags: Precursor;	A0A6J1CK60_MOMCH RecName: Full=Chlorophyll a-b binding protein, chloroplastic {ECO:0000256|RuleBase:RU363080};	At2g34430	GO:0009941,chloroplast envelope; GO:0009535,chloroplast thylakoid membrane; GO:0016021,integral component of membrane; GO:0009522,photosystem I; GO:0009523,photosystem II; GO:0010287,plastoglobule; GO:0016168,chlorophyll binding; GO:0046872,metal ion binding; GO:0009768,photosynthesis, light harvesting in photosystem I; GO:0018298,protein-chromophore linkage; GO:0009416,response to light stimulus…	PF00504.21:Chlorophyll A-B binding protein	--
LOC111012426	25.11	19.16	23.44	22.57	6.6	5.88	11.42	7.96667	805	685	776	277	242	380	-1.84501	3.09843e-07	3.65568e-05	down	NW_019104508.1	1992602	1996588	-	LOC111012426	--	K08245 phytepsin [EC:3.4.23.40] | (RefSeq) aspartic proteinase-like (A)	--	aspartic proteinase-like [Momordica charantia]	ASPR_CUCPE RecName: Full=Aspartic proteinase; EC=3.4.23.-; Flags: Precursor;	A0A6J1CL31_MOMCH SubName: Full=aspartic proteinase-like {ECO:0000313|RefSeq:XP_022142263.1, ECO:0000313|RefSeq:XP_022142264.1};	At1g11910	GO:0005773,vacuole; GO:0004190,aspartic-type endopeptidase activity; GO:0006629,lipid metabolic process; GO:0003674,molecular_function; GO:0003824,catalytic activity; GO:0004175,endopeptidase activity; GO:0008233,peptidase activity; GO:0016787,hydrolase activity; GO:0070001,aspartic-type peptidase activity; GO:0140096,catalytic activity, acting on a protein; GO:0008150,biological_process; GO:0008…	PF00026.23:Eukaryotic aspartyl protease	--	--	--
LOC111012426	2.36	2.08	3.23	2.55667	25.11	19.16	23.44	22.57	89	82	108	805	685	776	4.09143	2.30556e-32	1.22404e-30	up	NW_019104508.1	1992602	1996588	-	LOC111012426	--	K08245 phytepsin [EC:3.4.23.40] | (RefSeq) aspartic proteinase-like (A)	--	aspartic proteinase-like [Momordica charantia]	ASPR_CUCPE RecName: Full=Aspartic proteinase; EC=3.4.23.-; Flags: Precursor;	A0A6J1CL31_MOMCH SubName: Full=aspartic proteinase-like {ECO:0000313|RefSeq:XP_022142263.1, ECO:0000313|RefSeq:XP_022142264.1};	At1g11910	GO:0005773,vacuole; GO:0004190,aspartic-type endopeptidase activity; GO:0006629,lipid metabolic process; GO:0003674,molecular_function; GO:0003824,catalytic activity; GO:0004175,endopeptidase activity; GO:0008233,peptidase activity; GO:0016787,hydrolase activity; GO:0070001,aspartic-type peptidase activity; GO:0140096,catalytic activity, acting on a protein; GO:0008150,biological_process; GO:0008…	PF00026.23:Eukaryotic aspartyl protease	--
LOC111012435	0.02	0	0	0.00666667	0.17	0.61	0.73	0.503333	1	0	0	9	32	31	5.55507	0.00141901	0.0360308	up	NW_019104508.1	673526	676376	+	LOC111012435	--	K01568 pyruvate decarboxylase [EC:4.1.1.1] | (RefSeq) pyruvate decarboxylase 1 (A)	ko00010: Glycolysis / Gluconeogenesis; ko01100: Metabolic pathways; ko01110: Biosynthesis of secondary metabolites	pyruvate decarboxylase 1 [Momordica charantia]	PDC1_PEA RecName: Full=Pyruvate decarboxylase 1; Short=PDC; EC=4.1.1.1;	A0A6J1CL45_MOMCH RecName: Full=Pyruvate decarboxylase {ECO:0000256|ARBA:ARBA00013202}; EC=4.1.1.1 {ECO:0000256|ARBA:ARBA00013202};	At5g54960	GO:0000287,magnesium ion binding; GO:0004737,pyruvate decarboxylase activity; GO:0030976,thiamine pyrophosphate binding; GO:0003674,molecular_function; GO:0005488,binding; GO:0043167,ion binding; GO:0043169,cation binding; GO:0046872,metal ion binding; GO:0003824,catalytic activity; GO:0016829,lyase activity; GO:0016830,carbon-carbon lyase activity; GO:0016831,carboxy-lyase activity; GO:0019842,v…	PF02776.18:Thiamine pyrophosphate enzyme, N-terminal TPP binding domain	--	--	--
LOC111012435	0.33	0.77	1.1	0.733333	0.02	0	0	0.00666667	16	39	47	1	0	0	-5.51722	0.00143015	0.00423371	down	NW_019104508.1	673526	676376	+	LOC111012435	--	K01568 pyruvate decarboxylase [EC:4.1.1.1] | (RefSeq) pyruvate decarboxylase 1 (A)	ko00010: Glycolysis / Gluconeogenesis; ko01100: Metabolic pathways; ko01110: Biosynthesis of secondary metabolites	pyruvate decarboxylase 1 [Momordica charantia]	PDC1_PEA RecName: Full=Pyruvate decarboxylase 1; Short=PDC; EC=4.1.1.1;	A0A6J1CL45_MOMCH RecName: Full=Pyruvate decarboxylase {ECO:0000256|ARBA:ARBA00013202}; EC=4.1.1.1 {ECO:0000256|ARBA:ARBA00013202};	At5g54960	GO:0000287,magnesium ion binding; GO:0004737,pyruvate decarboxylase activity; GO:0030976,thiamine pyrophosphate binding; GO:0003674,molecular_function; GO:0005488,binding; GO:0043167,ion binding; GO:0043169,cation binding; GO:0046872,metal ion binding; GO:0003824,catalytic activity; GO:0016829,lyase activity; GO:0016830,carbon-carbon lyase activity; GO:0016831,carboxy-lyase activity; GO:0019842,v…	PF02776.18:Thiamine pyrophosphate enzyme, N-terminal TPP binding domain	--
LOC111012460	60.48	46.23	48.58	51.7633	163.17	136.92	174.52	158.203	1437	1225	1192	5075	4177	4302	1.29002	7.35099e-07	7.78859e-05	up	NW_019104508.1	1563008	1564694	+	LOC111012460	--	--	--	F-box protein At4g05010-like [Momordica charantia]	FB316_ARATH RecName: Full=F-box protein At1g61340;	A0A6J1CME8_MOMCH SubName: Full=F-box protein At4g05010-like {ECO:0000313|RefSeq:XP_022142317.1};	At1g61340	GO:0071456,cellular response to hypoxia; GO:0009961,response to 1-aminocyclopropane-1-carboxylic acid; GO:0009737,response to abscisic acid; GO:0009617,response to bacterium; GO:0009753,response to jasmonic acid; GO:0006970,response to osmotic stress; GO:0009751,response to salicylic acid; GO:0009651,response to salt stress; GO:0009611,response to wounding; GO:0001666,response to hypoxia; GO:0006…	PF12937.7:F-box-like	--	--	--
LOC111012460	33.6	29.66	28.86	30.7067	60.48	46.23	48.58	51.7633	938	867	715	1437	1225	1192	1.68183	1.88799e-09	1.57979e-08	up	NW_019104508.1	1563008	1564694	+	LOC111012460	--	--	--	F-box protein At4g05010-like [Momordica charantia]	FB316_ARATH RecName: Full=F-box protein At1g61340;	A0A6J1CME8_MOMCH SubName: Full=F-box protein At4g05010-like {ECO:0000313|RefSeq:XP_022142317.1};	At1g61340	GO:0071456,cellular response to hypoxia; GO:0009961,response to 1-aminocyclopropane-1-carboxylic acid; GO:0009737,response to abscisic acid; GO:0009617,response to bacterium; GO:0009753,response to jasmonic acid; GO:0006970,response to osmotic stress; GO:0009751,response to salicylic acid; GO:0009651,response to salt stress; GO:0009611,response to wounding; GO:0001666,response to hypoxia; GO:0006…	PF12937.7:F-box-like	--
LOC111012465	18.49	15.2	17.31	17	5.84	7.92	11.77	8.51	300	275	290	124	165	198	-1.34788	0.000287881	0.0104813	down	NW_019104508.1	155865	158984	-	LOC111012465	--	--	--	NAC domain-containing protein 92-like [Momordica charantia]	NAC92_ARATH RecName: Full=NAC domain-containing protein 92 {ECO:0000303|PubMed:15029955}; Short=ANAC092 {ECO:0000303|PubMed:15029955}; Short=AtNAC2 {ECO:0000303|PubMed:16359384}; Short=AtNAC6 {ECO:0000303|PubMed:21511905}; AltName: Full=Protein ORESARA 1 {ECO:0000303|PubMed:9351240};	A0A6J1CN01_MOMCH SubName: Full=NAC domain-containing protein 92-like {ECO:0000313|RefSeq:XP_022142323.1};	At5g39610	GO:0005634,nucleus; GO:0003700,DNA-binding transcription factor activity; GO:0042803,protein homodimerization activity; GO:0043565,sequence-specific DNA binding; GO:0000976,transcription regulatory region sequence-specific DNA binding; GO:0080187,floral organ senescence; GO:0048527,lateral root development; GO:0010150,leaf senescence; GO:1904250,positive regulation of age-related resistance; GO:0…	PF02365.15:No apical meristem (NAM) protein	NAC	TF	NAC
LOC111012465	0	1.85	2.54	1.46333	18.49	15.2	17.31	17	0	37	43	300	275	290	4.52331	2.43048e-06	1.28673e-05	up	NW_019104508.1	155865	158984	-	LOC111012465	--	--	--	NAC domain-containing protein 92-like [Momordica charantia]	NAC92_ARATH RecName: Full=NAC domain-containing protein 92 {ECO:0000303|PubMed:15029955}; Short=ANAC092 {ECO:0000303|PubMed:15029955}; Short=AtNAC2 {ECO:0000303|PubMed:16359384}; Short=AtNAC6 {ECO:0000303|PubMed:21511905}; AltName: Full=Protein ORESARA 1 {ECO:0000303|PubMed:9351240};	A0A6J1CN01_MOMCH SubName: Full=NAC domain-containing protein 92-like {ECO:0000313|RefSeq:XP_022142323.1};	At5g39610	GO:0005634,nucleus; GO:0003700,DNA-binding transcription factor activity; GO:0042803,protein homodimerization activity; GO:0043565,sequence-specific DNA binding; GO:0000976,transcription regulatory region sequence-specific DNA binding; GO:0080187,floral organ senescence; GO:0048527,lateral root development; GO:0010150,leaf senescence; GO:1904250,positive regulation of age-related resistance; GO:0…	PF02365.15:No apical meristem (NAM) protein	NAC
LOC111012488	0.43	0.68	0.91	0.673333	2.18	3.68	2.75	2.87	26	46	57	173	286	173	1.72898	0.000342521	0.0121328	up	NW_019104508.1	1670285	1674464	+	LOC111012488	--	K13430 serine/threonine-protein kinase PBS1 [EC:2.7.11.1] | (RefSeq) serine/threonine-protein kinase PBS1 (A)	ko04626: Plant-pathogen interaction	G-type lectin S-receptor-like serine/threonine-protein kinase B120 [Momordica charantia]	B120_ARATH RecName: Full=G-type lectin S-receptor-like serine/threonine-protein kinase B120; EC=2.7.11.1; Flags: Precursor;	A0A6J1CKP4_MOMCH RecName: Full=Receptor-like serine/threonine-protein kinase {ECO:0000256|PIRNR:PIRNR000641}; EC=2.7.11.1 {ECO:0000256|PIRNR:PIRNR000641};	At4g21390	GO:0016021,integral component of membrane; GO:0005886,plasma membrane; GO:0005524,ATP binding; GO:0005516,calmodulin binding; GO:0030246,carbohydrate binding; GO:0106310,protein serine kinase activity; GO:0004674,protein serine/threonine kinase activity; GO:0106311,protein threonine kinase activity; GO:0045087,innate immune response; GO:0006468,protein phosphorylation; GO:0048544,recognition of p…	PF07714.17:Protein tyrosine kinase	--	--	--
LOC111012488	4.05	4.98	4.78	4.60333	0.43	0.68	0.91	0.673333	288	371	302	26	46	57	-1.81624	0.000116095	0.000439274	down	NW_019104508.1	1670285	1674464	+	LOC111012488	--	K13430 serine/threonine-protein kinase PBS1 [EC:2.7.11.1] | (RefSeq) serine/threonine-protein kinase PBS1 (A)	ko04626: Plant-pathogen interaction	G-type lectin S-receptor-like serine/threonine-protein kinase B120 [Momordica charantia]	B120_ARATH RecName: Full=G-type lectin S-receptor-like serine/threonine-protein kinase B120; EC=2.7.11.1; Flags: Precursor;	A0A6J1CKP4_MOMCH RecName: Full=Receptor-like serine/threonine-protein kinase {ECO:0000256|PIRNR:PIRNR000641}; EC=2.7.11.1 {ECO:0000256|PIRNR:PIRNR000641};	At4g21390	GO:0016021,integral component of membrane; GO:0005886,plasma membrane; GO:0005524,ATP binding; GO:0005516,calmodulin binding; GO:0030246,carbohydrate binding; GO:0106310,protein serine kinase activity; GO:0004674,protein serine/threonine kinase activity; GO:0106311,protein threonine kinase activity; GO:0045087,innate immune response; GO:0006468,protein phosphorylation; GO:0048544,recognition of p…	PF07714.17:Protein tyrosine kinase	--
LOC111012644	96.01	41.25	201.71	112.99	41.11	21.41	47.25	36.59	1561	748	3387	875	447	797	-2.03573	0.000512814	0.0166262	down	NW_019104488.1	6379840	6380865	-	LOC111012644	--	--	--	gibberellin-regulated protein 1-like [Momordica charantia]	GASA1_ARATH RecName: Full=Gibberellin-regulated protein 1; AltName: Full=GAST1 protein homolog 1; Flags: Precursor;	A0A6J1CLA3_MOMCH SubName: Full=gibberellin-regulated protein 1-like {ECO:0000313|RefSeq:XP_022142565.1};	At4g09610	GO:0005618,cell wall; GO:0005576,extracellular region; GO:0005739,mitochondrion; GO:0009505,plant-type cell wall; GO:0009740,gibberellic acid mediated signaling pathway; GO:0009737,response to abscisic acid; GO:0009741,response to brassinosteroid; GO:0009739,response to gibberellin; GO:0009826,unidimensional cell growth; GO:0007154,cell communication; GO:0007165,signal transduction; GO:0008150,bi…	PF02704.14:Gibberellin regulated protein	--	--	--
LOC111012644	1.94	0.45	1.42	1.27	96.01	41.25	201.71	112.99	37	9	24	1561	748	3387	7.49537	1.19418e-26	4.49435e-25	up	NW_019104488.1	6379840	6380865	-	LOC111012644	--	--	--	gibberellin-regulated protein 1-like [Momordica charantia]	GASA1_ARATH RecName: Full=Gibberellin-regulated protein 1; AltName: Full=GAST1 protein homolog 1; Flags: Precursor;	A0A6J1CLA3_MOMCH SubName: Full=gibberellin-regulated protein 1-like {ECO:0000313|RefSeq:XP_022142565.1};	At4g09610	GO:0005618,cell wall; GO:0005576,extracellular region; GO:0005739,mitochondrion; GO:0009505,plant-type cell wall; GO:0009740,gibberellic acid mediated signaling pathway; GO:0009737,response to abscisic acid; GO:0009741,response to brassinosteroid; GO:0009739,response to gibberellin; GO:0009826,unidimensional cell growth; GO:0007154,cell communication; GO:0007165,signal transduction; GO:0008150,bi…	PF02704.14:Gibberellin regulated protein	--
LOC111012787	250.46	277.42	309.52	279.133	159.11	153.57	212.04	174.907	4940	6102	6305	4108	3889	4339	-1.01069	0.000118755	0.00524931	down	NW_019104510.1	502428	504094	+	LOC111012787	--	K08914 light-harvesting complex II chlorophyll a/b binding protein 3 | (RefSeq) chlorophyll a-b binding protein 13, chloroplastic (A)	ko00196: Photosynthesis - antenna proteins; ko01100: Metabolic pathways	chlorophyll a-b binding protein 13, chloroplastic [Momordica charantia]	CB23_SOLLC RecName: Full=Chlorophyll a-b binding protein 13, chloroplastic; AltName: Full=LHCII type III CAB-13; Flags: Precursor;	A0A6J1CN44_MOMCH RecName: Full=Chlorophyll a-b binding protein, chloroplastic {ECO:0000256|RuleBase:RU363080};	At5g54270	GO:0009941,chloroplast envelope; GO:0009535,chloroplast thylakoid membrane; GO:0016021,integral component of membrane; GO:0009522,photosystem I; GO:0009523,photosystem II; GO:0010287,plastoglobule; GO:0016168,chlorophyll binding; GO:0046872,metal ion binding; GO:0009768,photosynthesis, light harvesting in photosystem I; GO:0018298,protein-chromophore linkage; GO:0009416,response to light stimulus…	PF00504.21:Chlorophyll A-B binding protein	--	--	--
LOC111012787	172.23	132.52	132.97	145.907	250.46	277.42	309.52	279.133	3991	3216	2735	4940	6102	6305	1.86702	1.10109e-10	1.07502e-09	up	NW_019104510.1	502428	504094	+	LOC111012787	--	K08914 light-harvesting complex II chlorophyll a/b binding protein 3 | (RefSeq) chlorophyll a-b binding protein 13, chloroplastic (A)	ko00196: Photosynthesis - antenna proteins; ko01100: Metabolic pathways	chlorophyll a-b binding protein 13, chloroplastic [Momordica charantia]	CB23_SOLLC RecName: Full=Chlorophyll a-b binding protein 13, chloroplastic; AltName: Full=LHCII type III CAB-13; Flags: Precursor;	A0A6J1CN44_MOMCH RecName: Full=Chlorophyll a-b binding protein, chloroplastic {ECO:0000256|RuleBase:RU363080};	At5g54270	GO:0009941,chloroplast envelope; GO:0009535,chloroplast thylakoid membrane; GO:0016021,integral component of membrane; GO:0009522,photosystem I; GO:0009523,photosystem II; GO:0010287,plastoglobule; GO:0016168,chlorophyll binding; GO:0046872,metal ion binding; GO:0009768,photosynthesis, light harvesting in photosystem I; GO:0018298,protein-chromophore linkage; GO:0009416,response to light stimulus…	PF00504.21:Chlorophyll A-B binding protein	--
LOC111012881	3.88	11.31	3.68	6.29	11.79	40.26	25.06	25.7033	51	166	50	203	680	342	1.74722	0.0013158	0.0341846	up	NW_019104510.1	1724910	1725600	+	LOC111012881	--	K09840 9-cis-epoxycarotenoid dioxygenase [EC:1.13.11.51] | (RefSeq) 9-cis-epoxycarotenoid dioxygenase NCED3, chloroplastic (A)	ko00906: Carotenoid biosynthesis; ko01100: Metabolic pathways; ko01110: Biosynthesis of secondary metabolites	9-cis-epoxycarotenoid dioxygenase [Momordica charantia]	NCED2_SOLLC RecName: Full=9-cis-epoxycarotenoid dioxygenase NCED2, chloroplastic {ECO:0000303|PubMed:19246595}; Short=LeNCED2 {ECO:0000303|PubMed:19246595}; Short=SlNCED2 {ECO:0000303|PubMed:22345638}; EC=1.13.11.51 {ECO:0000250|UniProtKB:Q9LRR7}; AltName: Full=Nine-cis-epoxycarotenoid dioxygenase 2 {ECO:0000303|PubMed:19246595}; Flags: Precursor;	A0A6J1CP41_MOMCH SubName: Full=9-cis-epoxycarotenoid dioxygenase NCED3, chloroplastic {ECO:0000313|RefSeq:XP_022142872.1};	At3g14440	GO:0009570,chloroplast stroma; GO:0045549,9-cis-epoxycarotenoid dioxygenase activity; GO:0010436,carotenoid dioxygenase activity; GO:0046872,metal ion binding; GO:0009688,abscisic acid biosynthetic process; GO:0016121,carotene catabolic process; GO:0009737,response to abscisic acid; GO:0009414,response to water deprivation; GO:0003674,molecular_function; GO:0003824,catalytic activity; GO:0016491,…	PF03055.15:Retinal pigment epithelial membrane protein	--	--	--
LOC111012881	144.48	482.94	383.76	337.06	3.88	11.31	3.68	6.29	2233	7817	5265	51	166	50	-4.87567	1.19141e-21	3.07587e-20	down	NW_019104510.1	1724910	1725600	+	LOC111012881	--	K09840 9-cis-epoxycarotenoid dioxygenase [EC:1.13.11.51] | (RefSeq) 9-cis-epoxycarotenoid dioxygenase NCED3, chloroplastic (A)	ko00906: Carotenoid biosynthesis; ko01100: Metabolic pathways; ko01110: Biosynthesis of secondary metabolites	9-cis-epoxycarotenoid dioxygenase [Momordica charantia]	NCED2_SOLLC RecName: Full=9-cis-epoxycarotenoid dioxygenase NCED2, chloroplastic {ECO:0000303|PubMed:19246595}; Short=LeNCED2 {ECO:0000303|PubMed:19246595}; Short=SlNCED2 {ECO:0000303|PubMed:22345638}; EC=1.13.11.51 {ECO:0000250|UniProtKB:Q9LRR7}; AltName: Full=Nine-cis-epoxycarotenoid dioxygenase 2 {ECO:0000303|PubMed:19246595}; Flags: Precursor;	A0A6J1CP41_MOMCH SubName: Full=9-cis-epoxycarotenoid dioxygenase NCED3, chloroplastic {ECO:0000313|RefSeq:XP_022142872.1};	At3g14440	GO:0009570,chloroplast stroma; GO:0045549,9-cis-epoxycarotenoid dioxygenase activity; GO:0010436,carotenoid dioxygenase activity; GO:0046872,metal ion binding; GO:0009688,abscisic acid biosynthetic process; GO:0016121,carotene catabolic process; GO:0009737,response to abscisic acid; GO:0009414,response to water deprivation; GO:0003674,molecular_function; GO:0003824,catalytic activity; GO:0016491,…	PF03055.15:Retinal pigment epithelial membrane protein	--
LOC111012994	7.45	12.11	6.72	8.76	22.41	32.9	35.29	30.2	176	319	164	693	998	865	1.48584	2.29967e-07	2.81925e-05	up	NW_019104511.1	1303469	1304709	+	LOC111012994	--	K13448 calcium-binding protein CML | (RefSeq) calmodulin-like protein 3 (A)	ko04626: Plant-pathogen interaction	calmodulin-like protein 7 [Momordica charantia]	CML28_ORYSJ RecName: Full=Probable calcium-binding protein CML28; AltName: Full=Calmodulin-like protein 28;	A0A6J1CMI5_MOMCH SubName: Full=calmodulin-like protein 7 {ECO:0000313|RefSeq:XP_022143005.1};	At4g12860	GO:0005509,calcium ion binding; GO:0003674,molecular_function; GO:0005488,binding; GO:0043167,ion binding; GO:0043169,cation binding; GO:0046872,metal ion binding	PF00036.32:EF hand	--	--	--
LOC111012994	1.66	5.16	5.4	4.07333	7.45	12.11	6.72	8.76	46	150	133	176	319	164	2.0163	7.43188e-05	0.000292985	up	NW_019104511.1	1303469	1304709	+	LOC111012994	--	K13448 calcium-binding protein CML | (RefSeq) calmodulin-like protein 3 (A)	ko04626: Plant-pathogen interaction	calmodulin-like protein 7 [Momordica charantia]	CML28_ORYSJ RecName: Full=Probable calcium-binding protein CML28; AltName: Full=Calmodulin-like protein 28;	A0A6J1CMI5_MOMCH SubName: Full=calmodulin-like protein 7 {ECO:0000313|RefSeq:XP_022143005.1};	At4g12860	GO:0005509,calcium ion binding; GO:0003674,molecular_function; GO:0005488,binding; GO:0043167,ion binding; GO:0043169,cation binding; GO:0046872,metal ion binding	PF00036.32:EF hand	--
LOC111013024	11.4	7.77	8.99	9.38667	2.8	2.73	4.03	3.18667	404	307	329	130	124	148	-1.89635	9.72899e-08	1.33919e-05	down	NW_019104511.1	1228132	1231766	+	LOC111013024	--	K03715 1,2-diacylglycerol 3-beta-galactosyltransferase [EC:2.4.1.46] | (RefSeq) monogalactosyldiacylglycerol synthase 2, chloroplastic (A)	ko00561: Glycerolipid metabolism; ko01100: Metabolic pathways	monogalactosyldiacylglycerol synthase 2, chloroplastic [Momordica charantia]	MGDG2_ARATH RecName: Full=Monogalactosyldiacylglycerol synthase 2, chloroplastic {ECO:0000305}; Short=AtMGD2 {ECO:0000303|PubMed:11553816}; EC=2.4.1.46 {ECO:0000269|PubMed:11553816}; AltName: Full=MGDG synthase type B {ECO:0000303|PubMed:11553816}; Flags: Precursor;	A0A6J1CPM0_MOMCH RecName: Full=Monogalactosyldiacylglycerol synthase {ECO:0000256|ARBA:ARBA00012615}; EC=2.4.1.46 {ECO:0000256|ARBA:ARBA00012615};	At5g20410	GO:0009707,chloroplast outer membrane; GO:0046509,1,2-diacylglycerol 3-beta-galactosyltransferase activity; GO:0035250,UDP-galactosyltransferase activity; GO:0016036,cellular response to phosphate starvation; GO:0006631,fatty acid metabolic process; GO:0019374,galactolipid metabolic process; GO:0009247,glycolipid biosynthetic process; GO:0003674,molecular_function; GO:0003824,catalytic activity; …	PF06925.11:Monogalactosyldiacylglycerol (MGDG) synthase	--	--	--
LOC111013024	1.23	0.44	0.57	0.746667	11.4	7.77	8.99	9.38667	51	19	21	404	307	329	4.57242	2.13868e-18	4.39038e-17	up	NW_019104511.1	1228132	1231766	+	LOC111013024	--	K03715 1,2-diacylglycerol 3-beta-galactosyltransferase [EC:2.4.1.46] | (RefSeq) monogalactosyldiacylglycerol synthase 2, chloroplastic (A)	ko00561: Glycerolipid metabolism; ko01100: Metabolic pathways	monogalactosyldiacylglycerol synthase 2, chloroplastic [Momordica charantia]	MGDG2_ARATH RecName: Full=Monogalactosyldiacylglycerol synthase 2, chloroplastic {ECO:0000305}; Short=AtMGD2 {ECO:0000303|PubMed:11553816}; EC=2.4.1.46 {ECO:0000269|PubMed:11553816}; AltName: Full=MGDG synthase type B {ECO:0000303|PubMed:11553816}; Flags: Precursor;	A0A6J1CPM0_MOMCH RecName: Full=Monogalactosyldiacylglycerol synthase {ECO:0000256|ARBA:ARBA00012615}; EC=2.4.1.46 {ECO:0000256|ARBA:ARBA00012615};	At5g20410	GO:0009707,chloroplast outer membrane; GO:0046509,1,2-diacylglycerol 3-beta-galactosyltransferase activity; GO:0035250,UDP-galactosyltransferase activity; GO:0016036,cellular response to phosphate starvation; GO:0006631,fatty acid metabolic process; GO:0019374,galactolipid metabolic process; GO:0009247,glycolipid biosynthetic process; GO:0003674,molecular_function; GO:0003824,catalytic activity; …	PF06925.11:Monogalactosyldiacylglycerol (MGDG) synthase	--
LOC111013057	2352.01	1802.12	2301.82	2151.98	1457.34	1063.63	1310.11	1277.03	68333	58387	69065	55424	39676	39489	-1.08221	0.000200129	0.00799091	down	NW_019104511.1	153712	158618	-	LOC111013057	--	K01738 cysteine synthase [EC:2.5.1.47] | (RefSeq) cysteine synthase (A)	ko00270: Cysteine and methionine metabolism; ko00920: Sulfur metabolism; ko01100: Metabolic pathways; ko01110: Biosynthesis of secondary metabolites; ko01200: Carbon metabolism; ko01230: Biosynthesis of amino acids	cysteine synthase [Momordica charantia]	CYSK_CITLA RecName: Full=Cysteine synthase {ECO:0000303|PubMed:8280125}; Short=CSase; EC=2.5.1.47 {ECO:0000269|PubMed:8280125, ECO:0000269|PubMed:9013806}; AltName: Full=Beta-PA/CSase; EC=2.5.1.51 {ECO:0000269|PubMed:8280125, ECO:0000269|PubMed:9013806}; AltName: Full=Beta-pyrazolylalanine synthase {ECO:0000303|PubMed:8280125}; EC=4.2.1.50 {ECO:0000269|PubMed:8280125, ECO:0000269|PubMed:9013806};…	A0A6J1CMU4_MOMCH RecName: Full=Cysteine synthase {ECO:0000256|RuleBase:RU003985}; EC=2.5.1.47 {ECO:0000256|RuleBase:RU003985};	At4g14880	GO:0005737,cytoplasm; GO:0047458,beta-pyrazolylalanine synthase activity; GO:0004124,cysteine synthase activity; GO:0050461,L-mimosine synthase activity; GO:0050234,pyrazolylalanine synthase activity; GO:0006535,cysteine biosynthetic process from serine; GO:0003674,molecular_function; GO:0003824,catalytic activity; GO:0016740,transferase activity; GO:0016765,transferase activity, transferring alk…	PF00291.25:Pyridoxal-phosphate dependent enzyme	--	--	--
LOC111013057	594.47	414.43	513.4	507.433	2352.01	1802.12	2301.82	2151.98	20291	14814	15555	68333	58387	69065	3.02449	2.10796e-22	5.75163e-21	up	NW_019104511.1	153712	158618	-	LOC111013057	--	K01738 cysteine synthase [EC:2.5.1.47] | (RefSeq) cysteine synthase (A)	ko00270: Cysteine and methionine metabolism; ko00920: Sulfur metabolism; ko01100: Metabolic pathways; ko01110: Biosynthesis of secondary metabolites; ko01200: Carbon metabolism; ko01230: Biosynthesis of amino acids	cysteine synthase [Momordica charantia]	CYSK_CITLA RecName: Full=Cysteine synthase {ECO:0000303|PubMed:8280125}; Short=CSase; EC=2.5.1.47 {ECO:0000269|PubMed:8280125, ECO:0000269|PubMed:9013806}; AltName: Full=Beta-PA/CSase; EC=2.5.1.51 {ECO:0000269|PubMed:8280125, ECO:0000269|PubMed:9013806}; AltName: Full=Beta-pyrazolylalanine synthase {ECO:0000303|PubMed:8280125}; EC=4.2.1.50 {ECO:0000269|PubMed:8280125, ECO:0000269|PubMed:9013806};…	A0A6J1CMU4_MOMCH RecName: Full=Cysteine synthase {ECO:0000256|RuleBase:RU003985}; EC=2.5.1.47 {ECO:0000256|RuleBase:RU003985};	At4g14880	GO:0005737,cytoplasm; GO:0047458,beta-pyrazolylalanine synthase activity; GO:0004124,cysteine synthase activity; GO:0050461,L-mimosine synthase activity; GO:0050234,pyrazolylalanine synthase activity; GO:0006535,cysteine biosynthetic process from serine; GO:0003674,molecular_function; GO:0003824,catalytic activity; GO:0016740,transferase activity; GO:0016765,transferase activity, transferring alk…	PF00291.25:Pyridoxal-phosphate dependent enzyme	--
LOC111013075	58.75	72	58.11	62.9533	31.96	33.99	33.6	33.1833	3030	4141	3095	2158	2251	1798	-1.23513	4.03372e-12	2.30421e-09	down	NW_019104511.1	194474	198052	-	LOC111013075	--	K08867 WNK lysine deficient protein kinase [EC:2.7.11.1] | (RefSeq) probable serine/threonine-protein kinase WNK9 (A)	--	serine/threonine-protein kinase WNK9 [Momordica charantia]	WNK1_ARATH RecName: Full=Serine/threonine-protein kinase WNK1; Short=AtWNK1; EC=2.7.11.1; AltName: Full=Protein kinase with no lysine 1;	A0A6J1CPC4_MOMCH RecName: Full=Non-specific serine/threonine protein kinase {ECO:0000256|ARBA:ARBA00012513}; EC=2.7.11.1 {ECO:0000256|ARBA:ARBA00012513};	At3g04910	GO:0005737,cytoplasm; GO:0005524,ATP binding; GO:0004672,protein kinase activity; GO:0106310,protein serine kinase activity; GO:0004674,protein serine/threonine kinase activity; GO:0106311,protein threonine kinase activity; GO:0007623,circadian rhythm; GO:0035556,intracellular signal transduction; GO:0006468,protein phosphorylation; GO:0000166,nucleotide binding; GO:0003674,molecular_function; GO…	PF00069.25:Protein kinase domain	--	--	--
LOC111013075	37.26	26.62	25.51	29.7967	58.75	72	58.11	62.9533	2258	1689	1372	3030	4141	3095	1.98109	4.86325e-13	6.13741e-12	up	NW_019104511.1	194474	198052	-	LOC111013075	--	K08867 WNK lysine deficient protein kinase [EC:2.7.11.1] | (RefSeq) probable serine/threonine-protein kinase WNK9 (A)	--	serine/threonine-protein kinase WNK9 [Momordica charantia]	WNK1_ARATH RecName: Full=Serine/threonine-protein kinase WNK1; Short=AtWNK1; EC=2.7.11.1; AltName: Full=Protein kinase with no lysine 1;	A0A6J1CPC4_MOMCH RecName: Full=Non-specific serine/threonine protein kinase {ECO:0000256|ARBA:ARBA00012513}; EC=2.7.11.1 {ECO:0000256|ARBA:ARBA00012513};	At3g04910	GO:0005737,cytoplasm; GO:0005524,ATP binding; GO:0004672,protein kinase activity; GO:0106310,protein serine kinase activity; GO:0004674,protein serine/threonine kinase activity; GO:0106311,protein threonine kinase activity; GO:0007623,circadian rhythm; GO:0035556,intracellular signal transduction; GO:0006468,protein phosphorylation; GO:0000166,nucleotide binding; GO:0003674,molecular_function; GO…	PF00069.25:Protein kinase domain	--
LOC111013095	333.01	234.15	923.89	497.017	2665.23	1842.63	3011.62	2506.49	3747	2938	10736	39256	26620	35156	1.92035	0.000332334	0.0118254	up	NW_019104511.1	440095	440796	+	LOC111013095	--	--	--	pathogenesis-related protein PR-4-like [Momordica charantia]	PRP2_SOLLC RecName: Full=Pathogenesis-related protein P2; Flags: Precursor;	A0A6J1CNH9_MOMCH SubName: Full=pathogenesis-related protein PR-4-like {ECO:0000313|RefSeq:XP_022143159.1};	At3g04720	GO:0005618,cell wall; GO:0005576,extracellular region; GO:0004540,ribonuclease activity; GO:0042742,defense response to bacterium; GO:0050832,defense response to fungus; GO:0003674,molecular_function; GO:0003824,catalytic activity; GO:0004518,nuclease activity; GO:0016787,hydrolase activity; GO:0016788,hydrolase activity, acting on ester bonds; GO:0140098,catalytic activity, acting on RNA; GO:000…	PF00967.17:Barwin family	--	--	--
LOC111013095	269.99	95.28	164.99	176.753	333.01	234.15	923.89	497.017	3569	1319	1936	3747	2938	10736	2.50188	6.48018e-05	0.000258414	up	NW_019104511.1	440095	440796	+	LOC111013095	--	--	--	pathogenesis-related protein PR-4-like [Momordica charantia]	PRP2_SOLLC RecName: Full=Pathogenesis-related protein P2; Flags: Precursor;	A0A6J1CNH9_MOMCH SubName: Full=pathogenesis-related protein PR-4-like {ECO:0000313|RefSeq:XP_022143159.1};	At3g04720	GO:0005618,cell wall; GO:0005576,extracellular region; GO:0004540,ribonuclease activity; GO:0042742,defense response to bacterium; GO:0050832,defense response to fungus; GO:0003674,molecular_function; GO:0003824,catalytic activity; GO:0004518,nuclease activity; GO:0016787,hydrolase activity; GO:0016788,hydrolase activity, acting on ester bonds; GO:0140098,catalytic activity, acting on RNA; GO:000…	PF00967.17:Barwin family	--
LOC111013177	49.41	33.91	50.37	44.5633	24.04	15.83	23.89	21.2533	887	679	934	565	365	445	-1.40583	0.000102452	0.00470079	down	NW_019104488.1	3235077	3237451	-	LOC111013177	--	--	--	protein LOC111013177 [Momordica charantia]	--	A0A6J1CQA7_MOMCH SubName: Full=uncharacterized protein LOC111013177 {ECO:0000313|RefSeq:XP_022143268.1};	At4g31130	GO:0016021,integral component of membrane; GO:0005575,cellular_component; GO:0016020,membrane; GO:0031224,intrinsic component of membrane; GO:0110165,cellular anatomical entity	PF06749.12:Protein of unknown function (DUF1218)	--	--	--
LOC111013177	12.52	8.28	12.55	11.1167	49.41	33.91	50.37	44.5633	264	183	235	887	679	934	2.95594	9.3035e-15	1.39191e-13	up	NW_019104488.1	3235077	3237451	-	LOC111013177	--	--	--	protein LOC111013177 [Momordica charantia]	--	A0A6J1CQA7_MOMCH SubName: Full=uncharacterized protein LOC111013177 {ECO:0000313|RefSeq:XP_022143268.1};	At4g31130	GO:0016021,integral component of membrane; GO:0005575,cellular_component; GO:0016020,membrane; GO:0031224,intrinsic component of membrane; GO:0110165,cellular anatomical entity	PF06749.12:Protein of unknown function (DUF1218)	--
LOC111013182	54.15	14.3	156.77	75.0733	9.21	6.26	10.88	8.78333	2865	844	8566	638	425	597	-3.54323	0.000333877	0.0118534	down	NW_019104512.1	1005880	1009564	+	LOC111013182	--	--	--	protein LOC111013182 isoform X1 [Momordica charantia]	AGL82_ARATH RecName: Full=Agamous-like MADS-box protein AGL82 {ECO:0000305};	A0A6J1CPS5_MOMCH SubName: Full=uncharacterized protein LOC111013182 isoform X1 {ECO:0000313|RefSeq:XP_022143271.1};	At5g58890	GO:0005634,nucleus; GO:0003700,DNA-binding transcription factor activity; GO:0000981,DNA-binding transcription factor activity, RNA polymerase II-specific; GO:0046983,protein dimerization activity; GO:0000978,RNA polymerase II cis-regulatory region sequence-specific DNA binding; GO:0045944,positive regulation of transcription by RNA polymerase II; GO:0006357,regulation of transcription by RNA pol…	PF00319.18:SRF-type transcription factor (DNA-binding and dimerisation domain)	MADS-M-type	TF	MADS->MADS-M-type
LOC111013182	5.66	4.13	4.1	4.63	54.15	14.3	156.77	75.0733	352	269	226	2865	844	8566	5.07838	3.24728e-12	3.71594e-11	up	NW_019104512.1	1005880	1009564	+	LOC111013182	--	--	--	protein LOC111013182 isoform X1 [Momordica charantia]	AGL82_ARATH RecName: Full=Agamous-like MADS-box protein AGL82 {ECO:0000305};	A0A6J1CPS5_MOMCH SubName: Full=uncharacterized protein LOC111013182 isoform X1 {ECO:0000313|RefSeq:XP_022143271.1};	At5g58890	GO:0005634,nucleus; GO:0003700,DNA-binding transcription factor activity; GO:0000981,DNA-binding transcription factor activity, RNA polymerase II-specific; GO:0046983,protein dimerization activity; GO:0000978,RNA polymerase II cis-regulatory region sequence-specific DNA binding; GO:0045944,positive regulation of transcription by RNA polymerase II; GO:0006357,regulation of transcription by RNA pol…	PF00319.18:SRF-type transcription factor (DNA-binding and dimerisation domain)	MADS-M-type
LOC111013196	314.26	259.74	150.46	241.487	153.83	146.49	123.38	141.233	5325	4908	2633	3412	3187	2169	-1.05881	0.000226269	0.00883238	down	NW_019104488.1	3240725	3243715	-	LOC111013196	--	--	--	protein LOC111013196 [Momordica charantia]	--	A0A6J1CPU8_MOMCH SubName: Full=uncharacterized protein LOC111013196 {ECO:0000313|RefSeq:XP_022143291.1};	At4g31130	GO:0016021,integral component of membrane; GO:0005575,cellular_component; GO:0016020,membrane; GO:0031224,intrinsic component of membrane; GO:0110165,cellular anatomical entity	PF06749.12:Protein of unknown function (DUF1218)	--	--	--
LOC111013196	101.77	86.53	98.7	95.6667	314.26	259.74	150.46	241.487	2026	1804	1744	5325	4908	2633	2.22745	3.99584e-14	5.59748e-13	up	NW_019104488.1	3240725	3243715	-	LOC111013196	--	--	--	protein LOC111013196 [Momordica charantia]	--	A0A6J1CPU8_MOMCH SubName: Full=uncharacterized protein LOC111013196 {ECO:0000313|RefSeq:XP_022143291.1};	At4g31130	GO:0016021,integral component of membrane; GO:0005575,cellular_component; GO:0016020,membrane; GO:0031224,intrinsic component of membrane; GO:0110165,cellular anatomical entity	PF06749.12:Protein of unknown function (DUF1218)	--
LOC111013402	0.73	0.5	1.2	0.81	2.04	6.54	8.1	5.56	26	20	44	95	299	299	2.36478	0.000221062	0.00865063	up	NW_019104513.1	266899	272035	+	LOC111013402	--	K15803 (-)-germacrene D synthase [EC:4.2.3.75] | (RefSeq) (-)-germacrene D synthase-like isoform X1 (A)	ko00909: Sesquiterpenoid and triterpenoid biosynthesis	(-)-germacrene D synthase-like isoform X1 [Momordica charantia]	TPSGD_VITVI RecName: Full=(-)-germacrene D synthase; EC=4.2.3.22; EC=4.2.3.75;	A0A6J1CQI9_MOMCH SubName: Full=(-)-germacrene D synthase-like isoform X1 {ECO:0000313|RefSeq:XP_022143531.1};	At5g23960	GO:0005737,cytoplasm; GO:0034004,germacradienol synthase activity; GO:0052577,germacrene-D synthase activity; GO:0000287,magnesium ion binding; GO:0016114,terpenoid biosynthetic process; GO:0003674,molecular_function; GO:0003824,catalytic activity; GO:0016829,lyase activity; GO:0016835,carbon-oxygen lyase activity; GO:0016838,carbon-oxygen lyase activity, acting on phosphates; GO:0010333,terpene …	PF03936.16:Terpene synthase family, metal binding domain	--	--	--
LOC111013402	0.22	0.32	0.54	0.36	0.73	0.5	1.2	0.81	9	14	20	26	20	44	2.18868	0.00980722	0.0229889	up	NW_019104513.1	266899	272035	+	LOC111013402	--	K15803 (-)-germacrene D synthase [EC:4.2.3.75] | (RefSeq) (-)-germacrene D synthase-like isoform X1 (A)	ko00909: Sesquiterpenoid and triterpenoid biosynthesis	(-)-germacrene D synthase-like isoform X1 [Momordica charantia]	TPSGD_VITVI RecName: Full=(-)-germacrene D synthase; EC=4.2.3.22; EC=4.2.3.75;	A0A6J1CQI9_MOMCH SubName: Full=(-)-germacrene D synthase-like isoform X1 {ECO:0000313|RefSeq:XP_022143531.1};	At5g23960	GO:0005737,cytoplasm; GO:0034004,germacradienol synthase activity; GO:0052577,germacrene-D synthase activity; GO:0000287,magnesium ion binding; GO:0016114,terpenoid biosynthetic process; GO:0003674,molecular_function; GO:0003824,catalytic activity; GO:0016829,lyase activity; GO:0016835,carbon-oxygen lyase activity; GO:0016838,carbon-oxygen lyase activity, acting on phosphates; GO:0010333,terpene …	PF03936.16:Terpene synthase family, metal binding domain	--
LOC111013455	203.97	220.96	154.51	193.147	115.5	116.13	94.49	108.707	4792	5789	3749	3552	3503	2303	-1.12603	6.84048e-08	9.84778e-06	down	NW_019104489.1	6271750	6273207	-	LOC111013455	--	K07517 Delta3-Delta2-enoyl-CoA isomerase [EC:5.3.3.8] | (RefSeq) enoyl-CoA delta isomerase 2, peroxisomal-like (A)	ko00071: Fatty acid degradation	enoyl-CoA delta isomerase 2, peroxisomal-like [Momordica charantia]	ECI2_ARATH RecName: Full=Enoyl-CoA delta isomerase 2, peroxisomal {ECO:0000305}; EC=5.3.3.8 {ECO:0000269|PubMed:18657232}; AltName: Full=Delta(3),Delta(2)-enoyl CoA isomerase 2 {ECO:0000303|PubMed:18657232}; Short=AtECI2 {ECO:0000303|PubMed:18657232}; AltName: Full=Indole-3-butyric acid response 10 {ECO:0000303|PubMed:18725356};	A0A6J1CQS5_MOMCH SubName: Full=enoyl-CoA delta isomerase 2, peroxisomal-like {ECO:0000313|RefSeq:XP_022143599.1, ECO:0000313|RefSeq:XP_022143606.1};	At4g14430	GO:0005777,peroxisome; GO:0004165,dodecenoyl-CoA delta-isomerase activity; GO:0004300,enoyl-CoA hydratase activity; GO:0006635,fatty acid beta-oxidation; GO:0009062,fatty acid catabolic process; GO:0080024,indolebutyric acid metabolic process; GO:0080026,response to indolebutyric acid; GO:0048767,root hair elongation; GO:0003674,molecular_function; GO:0003824,catalytic activity; GO:0016853,isomer…	PF00378.20:Enoyl-CoA hydratase/isomerase	--	--	--
LOC111013455	4.78	3.77	4.82	4.45667	203.97	220.96	154.51	193.147	132	109	118	4792	5789	3749	6.34063	1.16645e-163	2.82214e-160	up	NW_019104489.1	6271750	6273207	-	LOC111013455	--	K07517 Delta3-Delta2-enoyl-CoA isomerase [EC:5.3.3.8] | (RefSeq) enoyl-CoA delta isomerase 2, peroxisomal-like (A)	ko00071: Fatty acid degradation	enoyl-CoA delta isomerase 2, peroxisomal-like [Momordica charantia]	ECI2_ARATH RecName: Full=Enoyl-CoA delta isomerase 2, peroxisomal {ECO:0000305}; EC=5.3.3.8 {ECO:0000269|PubMed:18657232}; AltName: Full=Delta(3),Delta(2)-enoyl CoA isomerase 2 {ECO:0000303|PubMed:18657232}; Short=AtECI2 {ECO:0000303|PubMed:18657232}; AltName: Full=Indole-3-butyric acid response 10 {ECO:0000303|PubMed:18725356};	A0A6J1CQS5_MOMCH SubName: Full=enoyl-CoA delta isomerase 2, peroxisomal-like {ECO:0000313|RefSeq:XP_022143599.1, ECO:0000313|RefSeq:XP_022143606.1};	At4g14430	GO:0005777,peroxisome; GO:0004165,dodecenoyl-CoA delta-isomerase activity; GO:0004300,enoyl-CoA hydratase activity; GO:0006635,fatty acid beta-oxidation; GO:0009062,fatty acid catabolic process; GO:0080024,indolebutyric acid metabolic process; GO:0080026,response to indolebutyric acid; GO:0048767,root hair elongation; GO:0003674,molecular_function; GO:0003824,catalytic activity; GO:0016853,isomer…	PF00378.20:Enoyl-CoA hydratase/isomerase	--
LOC111013517	36.49	30.55	20.9	29.3133	58.38	92	132.22	94.2	678	633	401	1420	2195	2549	1.36444	4.46124e-05	0.0024737	up	NW_019104515.1	1620459	1622290	-	LOC111013517	--	--	--	pathogen-related protein-like [Momordica charantia]	PRPX_HORVU RecName: Full=Pathogen-related protein;	A0A6J1CQZ3_MOMCH SubName: Full=pathogen-related protein-like {ECO:0000313|RefSeq:XP_022143666.1};	At1g78780	GO:0006952,defense response; GO:0009607,response to biotic stimulus; GO:0006950,response to stress; GO:0008150,biological_process; GO:0050896,response to stimulus	PF07366.12:SnoaL-like polyketide cyclase	--	--	--
LOC111013517	2.7	2.45	5.57	3.57333	36.49	30.55	20.9	29.3133	59	56	108	678	633	401	3.95499	1.78087e-21	4.53546e-20	up	NW_019104515.1	1620459	1622290	-	LOC111013517	--	--	--	pathogen-related protein-like [Momordica charantia]	PRPX_HORVU RecName: Full=Pathogen-related protein;	A0A6J1CQZ3_MOMCH SubName: Full=pathogen-related protein-like {ECO:0000313|RefSeq:XP_022143666.1};	At1g78780	GO:0006952,defense response; GO:0009607,response to biotic stimulus; GO:0006950,response to stress; GO:0008150,biological_process; GO:0050896,response to stimulus	PF07366.12:SnoaL-like polyketide cyclase	--
LOC111013522	16.37	3.38	10.68	10.1433	112.68	164.25	121.93	132.953	187	43	126	1685	2409	1445	3.33461	1.31817e-10	5.11413e-08	up	NW_019104515.1	1240869	1242394	-	LOC111013522	--	--	--	extensin-1 [Momordica charantia]	--	A0A6J1CRA7_MOMCH SubName: Full=extensin-1 {ECO:0000313|RefSeq:XP_022143678.1};	--	GO:0005199,structural constituent of cell wall; GO:0009664,plant-type cell wall organization; GO:0003674,molecular_function; GO:0005198,structural molecule activity; GO:0008150,biological_process; GO:0009987,cellular process; GO:0016043,cellular component organization; GO:0045229,external encapsulating structure organization; GO:0071554,cell wall organization or biogenesis; GO:0071555,cell wall o…	--	--	--	--
LOC111013522	2.53	2.99	4.78	3.43333	16.37	3.38	10.68	10.1433	34	42	57	187	43	126	2.5558	0.000300811	0.00103906	up	NW_019104515.1	1240869	1242394	-	LOC111013522	--	--	--	extensin-1 [Momordica charantia]	--	A0A6J1CRA7_MOMCH SubName: Full=extensin-1 {ECO:0000313|RefSeq:XP_022143678.1};	--	GO:0005199,structural constituent of cell wall; GO:0009664,plant-type cell wall organization; GO:0003674,molecular_function; GO:0005198,structural molecule activity; GO:0008150,biological_process; GO:0009987,cellular process; GO:0016043,cellular component organization; GO:0045229,external encapsulating structure organization; GO:0071554,cell wall organization or biogenesis; GO:0071555,cell wall o…	--	--
LOC111013533	4.76	4.33	4.56	4.55	8.73	15.98	10.65	11.7867	211	214	209	507	910	490	1.02838	0.00116787	0.0315426	up	NW_019104515.1	847471	854678	+	LOC111013533	--	K05681 ATP-binding cassette, subfamily G (WHITE), member 2 | (RefSeq) ABC transporter G family member 25 isoform X1 (A)	ko02010: ABC transporters	ABC transporter G family member 25 isoform X1 [Momordica charantia]	AB25G_ARATH RecName: Full=ABC transporter G family member 25 {ECO:0000303|PubMed:18299247}; Short=ABC transporter ABCG.25 {ECO:0000303|PubMed:18299247}; Short=AtABCG25 {ECO:0000303|PubMed:18299247}; AltName: Full=White-brown complex homolog protein 26 {ECO:0000303|PubMed:11346655}; Short=AtWBC26 {ECO:0000303|PubMed:11346655};	A0A6J1CR21_MOMCH SubName: Full=ABC transporter G family member 25 isoform X1 {ECO:0000313|RefSeq:XP_022143691.1};	At1g71960	GO:0016021,integral component of membrane; GO:0005886,plasma membrane; GO:0005524,ATP binding; GO:0042626,ATPase-coupled transmembrane transporter activity; GO:0015562,efflux transmembrane transporter activity; GO:0080168,abscisic acid transport; GO:0009738,abscisic acid-activated signaling pathway; GO:0140352,export from cell; GO:0010496,intercellular transport; GO:0048581,negative regulation of…	PF01061.24:ABC-2 type transporter	--	--	--
LOC111013533	26.07	23.43	26.49	25.33	4.76	4.33	4.56	4.55	1358	1278	1225	211	214	209	-1.5466	1.48982e-08	1.09942e-07	down	NW_019104515.1	847471	854678	+	LOC111013533	--	K05681 ATP-binding cassette, subfamily G (WHITE), member 2 | (RefSeq) ABC transporter G family member 25 isoform X1 (A)	ko02010: ABC transporters	ABC transporter G family member 25 isoform X1 [Momordica charantia]	AB25G_ARATH RecName: Full=ABC transporter G family member 25 {ECO:0000303|PubMed:18299247}; Short=ABC transporter ABCG.25 {ECO:0000303|PubMed:18299247}; Short=AtABCG25 {ECO:0000303|PubMed:18299247}; AltName: Full=White-brown complex homolog protein 26 {ECO:0000303|PubMed:11346655}; Short=AtWBC26 {ECO:0000303|PubMed:11346655};	A0A6J1CR21_MOMCH SubName: Full=ABC transporter G family member 25 isoform X1 {ECO:0000313|RefSeq:XP_022143691.1};	At1g71960	GO:0016021,integral component of membrane; GO:0005886,plasma membrane; GO:0005524,ATP binding; GO:0042626,ATPase-coupled transmembrane transporter activity; GO:0015562,efflux transmembrane transporter activity; GO:0080168,abscisic acid transport; GO:0009738,abscisic acid-activated signaling pathway; GO:0140352,export from cell; GO:0010496,intercellular transport; GO:0048581,negative regulation of…	PF01061.24:ABC-2 type transporter	--
LOC111013787	21.47	12.31	31.6	21.7933	11.53	5.9	8.67	8.7	394	252	599	277	139	165	-1.68707	0.000915639	0.0261716	down	NW_019104517.1	1008416	1009632	+	LOC111013787	--	K19996 phosphatidylinositol transfer protein SFH5 | (RefSeq) patellin-3-like (A)	--	patellin-6 [Momordica charantia]	PATL6_ARATH RecName: Full=Patellin-6;	A0A6J1CSG1_MOMCH SubName: Full=patellin-6 {ECO:0000313|RefSeq:XP_022144002.1};	At3g51670	GO:0005737,cytoplasm; GO:0005886,plasma membrane; GO:0008289,lipid binding; GO:0007049,cell cycle; GO:0051301,cell division; GO:0071365,cellular response to auxin stimulus; GO:1901703,protein localization involved in auxin polar transport; GO:0003674,molecular_function; GO:0005488,binding; GO:0008150,biological_process; GO:0009987,cellular process; GO:0009719,response to endogenous stimulus; GO:0…	PF00650.20:CRAL/TRIO domain	--	--	--
LOC111013787	7	2.35	2.93	4.09333	21.47	12.31	31.6	21.7933	151	53	56	394	252	599	3.37743	4.48582e-08	3.11743e-07	up	NW_019104517.1	1008416	1009632	+	LOC111013787	--	K19996 phosphatidylinositol transfer protein SFH5 | (RefSeq) patellin-3-like (A)	--	patellin-6 [Momordica charantia]	PATL6_ARATH RecName: Full=Patellin-6;	A0A6J1CSG1_MOMCH SubName: Full=patellin-6 {ECO:0000313|RefSeq:XP_022144002.1};	At3g51670	GO:0005737,cytoplasm; GO:0005886,plasma membrane; GO:0008289,lipid binding; GO:0007049,cell cycle; GO:0051301,cell division; GO:0071365,cellular response to auxin stimulus; GO:1901703,protein localization involved in auxin polar transport; GO:0003674,molecular_function; GO:0005488,binding; GO:0008150,biological_process; GO:0009987,cellular process; GO:0009719,response to endogenous stimulus; GO:0…	PF00650.20:CRAL/TRIO domain	--
LOC111013908	2421.97	1308.64	3410.54	2380.38	1181.83	625.51	1015.99	941.11	35275	21255	51300	22532	11697	15352	-1.70457	0.000164156	0.00692456	down	NW_019104518.1	818597	819361	-	LOC111013908	--	--	--	protein LOC111013908 [Momordica charantia]	--	A0A6J1CSG5_MOMCH SubName: Full=uncharacterized protein LOC111013908 {ECO:0000313|RefSeq:XP_022144151.1};	--	GO:0016021,integral component of membrane; GO:0005575,cellular_component; GO:0016020,membrane; GO:0031224,intrinsic component of membrane; GO:0110165,cellular anatomical entity	--	--	--	--
LOC111013908	32.9	9.77	17.84	20.17	2421.97	1308.64	3410.54	2380.38	563	175	271	35275	21255	51300	7.85125	5.91537e-45	5.27278e-43	up	NW_019104518.1	818597	819361	-	LOC111013908	--	--	--	protein LOC111013908 [Momordica charantia]	--	A0A6J1CSG5_MOMCH SubName: Full=uncharacterized protein LOC111013908 {ECO:0000313|RefSeq:XP_022144151.1};	--	GO:0016021,integral component of membrane; GO:0005575,cellular_component; GO:0016020,membrane; GO:0031224,intrinsic component of membrane; GO:0110165,cellular anatomical entity	--	--
LOC111014099	5.79	9.51	7.29	7.53	15.1	26.45	31.09	24.2133	160	293	208	546	938	891	1.35656	6.23791e-05	0.00318844	up	NW_019104519.1	949463	953752	-	LOC111014099	--	--	--	GDSL esterase/lipase At5g33370-like [Momordica charantia]	GDL79_ARATH RecName: Full=GDSL esterase/lipase At5g33370; EC=3.1.1.-; AltName: Full=Extracellular lipase At5g33370; Flags: Precursor;	A0A6J1CS78_MOMCH SubName: Full=GDSL esterase/lipase At5g33370-like {ECO:0000313|RefSeq:XP_022144404.1};	At5g33370	GO:0005576,extracellular region; GO:0016788,hydrolase activity, acting on ester bonds; GO:0042335,cuticle development; GO:0016042,lipid catabolic process; GO:0003674,molecular_function; GO:0003824,catalytic activity; GO:0016787,hydrolase activity; GO:0007275,multicellular organism development; GO:0008150,biological_process; GO:0032501,multicellular organismal process; GO:0032502,developmental pro…	PF00657.22:GDSL-like Lipase/Acylhydrolase	--	--	--
LOC111014099	0.62	3.77	3.3	2.56333	5.79	9.51	7.29	7.53	20	128	95	160	293	208	2.49948	7.82306e-05	0.000306735	up	NW_019104519.1	949463	953752	-	LOC111014099	--	--	--	GDSL esterase/lipase At5g33370-like [Momordica charantia]	GDL79_ARATH RecName: Full=GDSL esterase/lipase At5g33370; EC=3.1.1.-; AltName: Full=Extracellular lipase At5g33370; Flags: Precursor;	A0A6J1CS78_MOMCH SubName: Full=GDSL esterase/lipase At5g33370-like {ECO:0000313|RefSeq:XP_022144404.1};	At5g33370	GO:0005576,extracellular region; GO:0016788,hydrolase activity, acting on ester bonds; GO:0042335,cuticle development; GO:0016042,lipid catabolic process; GO:0003674,molecular_function; GO:0003824,catalytic activity; GO:0016787,hydrolase activity; GO:0007275,multicellular organism development; GO:0008150,biological_process; GO:0032501,multicellular organismal process; GO:0032502,developmental pro…	PF00657.22:GDSL-like Lipase/Acylhydrolase	--
LOC111014433	5.76	6.79	2.71	5.08667	12.54	18.29	22.17	17.6667	216	284	105	616	881	863	1.51199	1.98207e-05	0.0012695	up	NW_019104521.1	403365	405335	-	LOC111014433	--	K13418 somatic embryogenesis receptor kinase 1 [EC:2.7.10.1 2.7.11.1] | (RefSeq) somatic embryogenesis receptor kinase 2-like (A)	--	receptor-like protein kinase At5g20050 [Momordica charantia]	Y5005_ARATH RecName: Full=Probable receptor-like protein kinase At5g20050; EC=2.7.11.1; Flags: Precursor;	A0A6J1CUV5_MOMCH SubName: Full=probable receptor-like protein kinase At5g20050 {ECO:0000313|RefSeq:XP_022144847.1};	At5g20050	GO:0016021,integral component of membrane; GO:0005524,ATP binding; GO:0106310,protein serine kinase activity; GO:0106311,protein threonine kinase activity; GO:0000166,nucleotide binding; GO:0003674,molecular_function; GO:0005488,binding; GO:0017076,purine nucleotide binding; GO:0030554,adenyl nucleotide binding; GO:0032553,ribonucleotide binding; GO:0032555,purine ribonucleotide binding; GO:00325…	PF00069.25:Protein kinase domain	--	--	--
LOC111014433	0.59	1.17	1.81	1.19	5.76	6.79	2.71	5.08667	26	54	71	216	284	105	2.98716	1.75144e-08	1.28353e-07	up	NW_019104521.1	403365	405335	-	LOC111014433	--	K13418 somatic embryogenesis receptor kinase 1 [EC:2.7.10.1 2.7.11.1] | (RefSeq) somatic embryogenesis receptor kinase 2-like (A)	--	receptor-like protein kinase At5g20050 [Momordica charantia]	Y5005_ARATH RecName: Full=Probable receptor-like protein kinase At5g20050; EC=2.7.11.1; Flags: Precursor;	A0A6J1CUV5_MOMCH SubName: Full=probable receptor-like protein kinase At5g20050 {ECO:0000313|RefSeq:XP_022144847.1};	At5g20050	GO:0016021,integral component of membrane; GO:0005524,ATP binding; GO:0106310,protein serine kinase activity; GO:0106311,protein threonine kinase activity; GO:0000166,nucleotide binding; GO:0003674,molecular_function; GO:0005488,binding; GO:0017076,purine nucleotide binding; GO:0030554,adenyl nucleotide binding; GO:0032553,ribonucleotide binding; GO:0032555,purine ribonucleotide binding; GO:00325…	PF00069.25:Protein kinase domain	--
LOC111014522	18.26	15.51	16.43	16.7333	49.42	54.7	88.07	64.0633	722	684	671	2558	2777	3613	1.59936	7.65605e-08	1.07267e-05	up	NW_019104521.1	1186598	1191052	+	LOC111014522	--	K00029 malate dehydrogenase (oxaloacetate-decarboxylating)(NADP+) [EC:1.1.1.40] | (RefSeq) NADP-dependent malic enzyme (A)	ko00620: Pyruvate metabolism; ko00710: Carbon fixation in photosynthetic organisms; ko01100: Metabolic pathways; ko01200: Carbon metabolism	NADP-dependent malic enzyme [Momordica charantia]	MAOX_VITVI RecName: Full=NADP-dependent malic enzyme; Short=NADP-ME; EC=1.1.1.40;	A0A6J1CV17_MOMCH RecName: Full=Malic enzyme {ECO:0000256|RuleBase:RU003426};	At1g79750	GO:0005737,cytoplasm; GO:0004471,malate dehydrogenase (decarboxylating) (NAD+) activity; GO:0004473,malate dehydrogenase (decarboxylating) (NADP+) activity; GO:0046872,metal ion binding; GO:0051287,NAD binding; GO:0008948,oxaloacetate decarboxylase activity; GO:0003674,molecular_function; GO:0003824,catalytic activity; GO:0004470,malic enzyme activity; GO:0016491,oxidoreductase activity; GO:00166…	PF03949.15:Malic enzyme, NAD binding domain	--	--	--
LOC111014522	1137.37	750.61	782.46	890.147	18.26	15.51	16.43	16.7333	52839	36519	32267	722	684	671	-4.8125	1.58012e-55	2.30697e-53	down	NW_019104521.1	1186598	1191052	+	LOC111014522	--	K00029 malate dehydrogenase (oxaloacetate-decarboxylating)(NADP+) [EC:1.1.1.40] | (RefSeq) NADP-dependent malic enzyme (A)	ko00620: Pyruvate metabolism; ko00710: Carbon fixation in photosynthetic organisms; ko01100: Metabolic pathways; ko01200: Carbon metabolism	NADP-dependent malic enzyme [Momordica charantia]	MAOX_VITVI RecName: Full=NADP-dependent malic enzyme; Short=NADP-ME; EC=1.1.1.40;	A0A6J1CV17_MOMCH RecName: Full=Malic enzyme {ECO:0000256|RuleBase:RU003426};	At1g79750	GO:0005737,cytoplasm; GO:0004471,malate dehydrogenase (decarboxylating) (NAD+) activity; GO:0004473,malate dehydrogenase (decarboxylating) (NADP+) activity; GO:0046872,metal ion binding; GO:0051287,NAD binding; GO:0008948,oxaloacetate decarboxylase activity; GO:0003674,molecular_function; GO:0003824,catalytic activity; GO:0004470,malic enzyme activity; GO:0016491,oxidoreductase activity; GO:00166…	PF03949.15:Malic enzyme, NAD binding domain	--
LOC111014559	514.23	347.51	758.15	539.963	232.41	201.64	211.4	215.15	14607	11008	22241	8642	7354	6230	-1.69942	7.68202e-06	0.000585176	down	NW_019104521.1	254880	257938	+	LOC111014559	--	K21480 heme oxygenase (biliverdin-producing, ferredoxin) [EC:1.14.15.20] | (RefSeq) heme oxygenase 1, chloroplastic (A)	ko00860: Porphyrin and chlorophyll metabolism; ko01100: Metabolic pathways; ko01110: Biosynthesis of secondary metabolites	heme oxygenase 1, chloroplastic [Momordica charantia]	HMOX1_ARATH RecName: Full=Heme oxygenase 1, chloroplastic; Short=AtHO1; EC=1.14.14.18 {ECO:0000269|PubMed:10072395, ECO:0000269|PubMed:12481078}; AltName: Full=Protein GENOMES UNCOUPLED 2; AltName: Full=Protein REVERSAL OF THE DET PHENOTYPE 4; Flags: Precursor;	A0A6J1CV64_MOMCH SubName: Full=heme oxygenase 1, chloroplastic {ECO:0000313|RefSeq:XP_022145036.1};	At2g26670	GO:0009507,chloroplast; GO:0020037,heme binding; GO:0004392,heme oxygenase (decyclizing) activity; GO:0046872,metal ion binding; GO:0016117,carotenoid biosynthetic process; GO:0071494,cellular response to UV-C; GO:0010019,chloroplast-nucleus signaling pathway; GO:0009813,flavonoid biosynthetic process; GO:0006788,heme oxidation; GO:0015979,photosynthesis; GO:0010024,phytochromobilin biosynthetic …	PF01126.20:Heme oxygenase	--	--	--
LOC111014559	157.89	166.53	170.41	164.943	514.23	347.51	758.15	539.963	5269	5820	5048	14607	11008	22241	2.70049	1.09361e-11	1.18574e-10	up	NW_019104521.1	254880	257938	+	LOC111014559	--	K21480 heme oxygenase (biliverdin-producing, ferredoxin) [EC:1.14.15.20] | (RefSeq) heme oxygenase 1, chloroplastic (A)	ko00860: Porphyrin and chlorophyll metabolism; ko01100: Metabolic pathways; ko01110: Biosynthesis of secondary metabolites	heme oxygenase 1, chloroplastic [Momordica charantia]	HMOX1_ARATH RecName: Full=Heme oxygenase 1, chloroplastic; Short=AtHO1; EC=1.14.14.18 {ECO:0000269|PubMed:10072395, ECO:0000269|PubMed:12481078}; AltName: Full=Protein GENOMES UNCOUPLED 2; AltName: Full=Protein REVERSAL OF THE DET PHENOTYPE 4; Flags: Precursor;	A0A6J1CV64_MOMCH SubName: Full=heme oxygenase 1, chloroplastic {ECO:0000313|RefSeq:XP_022145036.1};	At2g26670	GO:0009507,chloroplast; GO:0020037,heme binding; GO:0004392,heme oxygenase (decyclizing) activity; GO:0046872,metal ion binding; GO:0016117,carotenoid biosynthetic process; GO:0071494,cellular response to UV-C; GO:0010019,chloroplast-nucleus signaling pathway; GO:0009813,flavonoid biosynthetic process; GO:0006788,heme oxidation; GO:0015979,photosynthesis; GO:0010024,phytochromobilin biosynthetic …	PF01126.20:Heme oxygenase	--
LOC111014576	1540.03	1094.12	2014.91	1549.69	985.2	783.73	705.13	824.687	59256	46947	80067	49622	38718	28148	-1.26415	0.000438428	0.0146379	down	NW_019104521.1	884387	888370	+	LOC111014576	--	K13606 chlorophyll(ide) b reductase [EC:1.1.1.294] | (RefSeq) probable chlorophyll(ide) b reductase NYC1, chloroplastic (A)	ko00860: Porphyrin and chlorophyll metabolism; ko01100: Metabolic pathways; ko01110: Biosynthesis of secondary metabolites	chlorophyll(ide) b reductase NYC1, chloroplastic [Momordica charantia]	NYC1_ORYSJ RecName: Full=Probable chlorophyll(ide) b reductase NYC1, chloroplastic; EC=1.1.1.294; AltName: Full=Protein NON-YELLOW COLORING 1; Short=OsNYC1; Flags: Precursor;	A0A6J1CUX5_MOMCH SubName: Full=probable chlorophyll(Ide) b reductase NYC1, chloroplastic {ECO:0000313|RefSeq:XP_022145058.1};	At4g13250	GO:0009535,chloroplast thylakoid membrane; GO:0016021,integral component of membrane; GO:0009536,plastid; GO:0034256,chlorophyll(ide) b reductase activity; GO:0016491,oxidoreductase activity; GO:0015996,chlorophyll catabolic process; GO:0010304,PSII associated light-harvesting complex II catabolic process; GO:0003674,molecular_function; GO:0003824,catalytic activity; GO:0016614,oxidoreductase act…	PF00106.25:short chain dehydrogenase	--	--	--
LOC111014576	260.13	141.97	154.02	185.373	1540.03	1094.12	2014.91	1549.69	11759	6721	6180	59256	46947	80067	4.02016	3.05861e-21	7.66281e-20	up	NW_019104521.1	884387	888370	+	LOC111014576	--	K13606 chlorophyll(ide) b reductase [EC:1.1.1.294] | (RefSeq) probable chlorophyll(ide) b reductase NYC1, chloroplastic (A)	ko00860: Porphyrin and chlorophyll metabolism; ko01100: Metabolic pathways; ko01110: Biosynthesis of secondary metabolites	chlorophyll(ide) b reductase NYC1, chloroplastic [Momordica charantia]	NYC1_ORYSJ RecName: Full=Probable chlorophyll(ide) b reductase NYC1, chloroplastic; EC=1.1.1.294; AltName: Full=Protein NON-YELLOW COLORING 1; Short=OsNYC1; Flags: Precursor;	A0A6J1CUX5_MOMCH SubName: Full=probable chlorophyll(Ide) b reductase NYC1, chloroplastic {ECO:0000313|RefSeq:XP_022145058.1};	At4g13250	GO:0009535,chloroplast thylakoid membrane; GO:0016021,integral component of membrane; GO:0009536,plastid; GO:0034256,chlorophyll(ide) b reductase activity; GO:0016491,oxidoreductase activity; GO:0015996,chlorophyll catabolic process; GO:0010304,PSII associated light-harvesting complex II catabolic process; GO:0003674,molecular_function; GO:0003824,catalytic activity; GO:0016614,oxidoreductase act…	PF00106.25:short chain dehydrogenase	--
LOC111014579	57.58	35.72	67.12	53.4733	20.35	19.33	28.26	22.6467	2109	1459	2539	976	909	1074	-1.60715	1.25901e-05	0.000888082	down	NW_019104521.1	768061	771922	-	LOC111014579	--	K17471 sulfate transporter 3 | (RefSeq) probable sulfate transporter 3.5 (A)	--	sulfate transporter 3.5 [Momordica charantia]	SUT35_ARATH RecName: Full=Probable sulfate transporter 3.5;	A0A6J1CVF3_MOMCH SubName: Full=probable sulfate transporter 3.5 {ECO:0000313|RefSeq:XP_022145062.1};	At5g19600	GO:0005887,integral component of plasma membrane; GO:0015301,anion:anion antiporter activity; GO:0008271,secondary active sulfate transmembrane transporter activity; GO:0015293,symporter activity; GO:0003674,molecular_function; GO:0005215,transporter activity; GO:0008509,anion transmembrane transporter activity; GO:0015075,ion transmembrane transporter activity; GO:0015291,secondary active transm…	PF00916.20:Sulfate permease family	--	--	--
LOC111014579	1.19	1.11	0.79	1.03	57.58	35.72	67.12	53.4733	51	50	30	2109	1459	2539	6.66818	1.19079e-55	1.75367e-53	up	NW_019104521.1	768061	771922	-	LOC111014579	--	K17471 sulfate transporter 3 | (RefSeq) probable sulfate transporter 3.5 (A)	--	sulfate transporter 3.5 [Momordica charantia]	SUT35_ARATH RecName: Full=Probable sulfate transporter 3.5;	A0A6J1CVF3_MOMCH SubName: Full=probable sulfate transporter 3.5 {ECO:0000313|RefSeq:XP_022145062.1};	At5g19600	GO:0005887,integral component of plasma membrane; GO:0015301,anion:anion antiporter activity; GO:0008271,secondary active sulfate transmembrane transporter activity; GO:0015293,symporter activity; GO:0003674,molecular_function; GO:0005215,transporter activity; GO:0008509,anion transmembrane transporter activity; GO:0015075,ion transmembrane transporter activity; GO:0015291,secondary active transm…	PF00916.20:Sulfate permease family	--
LOC111014591	83.99	112.59	65.38	87.32	31.82	48.06	40.51	40.13	2744	4102	2206	1361	2016	1373	-1.42221	9.35662e-11	4.1632e-08	down	NW_019104521.1	875342	878288	-	LOC111014591	--	--	--	protein LOC111014591 [Momordica charantia]	--	A0A6J1CVA7_MOMCH SubName: Full=uncharacterized protein LOC111014591 {ECO:0000313|RefSeq:XP_022145081.1};	At5g19540	--	--	--	--	--
LOC111014591	23.5	28.66	27.24	26.4667	83.99	112.59	65.38	87.32	902	1152	928	2744	4102	2206	2.616	8.73216e-38	5.91552e-36	up	NW_019104521.1	875342	878288	-	LOC111014591	--	--	--	protein LOC111014591 [Momordica charantia]	--	A0A6J1CVA7_MOMCH SubName: Full=uncharacterized protein LOC111014591 {ECO:0000313|RefSeq:XP_022145081.1};	At5g19540	--	--	--
LOC111014821	1.74	1.46	0.53	1.24333	3.88	4.67	3.15	3.9	144	135	45	420	496	270	1.37626	0.00196408	0.0454999	up	NW_019104523.1	507699	517548	+	LOC111014821	--	K11446 [histone H3]-trimethyl-L-lysine4 demethylase [EC:1.14.11.67] | (RefSeq) uncharacterized protein LOC111026169 isoform X1 (A)	--	lysine-specific demethylase JMJ706 [Momordica charantia]	JM706_ORYSJ RecName: Full=Lysine-specific demethylase JMJ706; EC=1.14.11.-; AltName: Full=Jumonji domain-containing protein 706; AltName: Full=Lysine-specific histone demethylase JMJ706; AltName: Full=Protein JUMONJI 706;	A0A6J1CU73_MOMCH SubName: Full=lysine-specific demethylase JMJ706 {ECO:0000313|RefSeq:XP_022145340.1};	At5g46910	GO:0000792,heterochromatin; GO:0005634,nucleus; GO:0051213,dioxygenase activity; GO:0032452,histone demethylase activity; GO:0032454,histone demethylase activity (H3-K9 specific); GO:0034647,histone demethylase activity (H3-trimethyl-K4 specific); GO:0046872,metal ion binding; GO:0006338,chromatin remodeling; GO:0048439,flower morphogenesis; GO:0045815,positive regulation of gene expression, epig…	PF02373.22:JmjC domain, hydroxylase	Jumonji	TR	Jumonji
LOC111014821	0.36	0.43	0.51	0.433333	1.74	1.46	0.53	1.24333	35	44	44	144	135	45	2.3985	1.93555e-05	8.62871e-05	up	NW_019104523.1	507699	517548	+	LOC111014821	--	K11446 [histone H3]-trimethyl-L-lysine4 demethylase [EC:1.14.11.67] | (RefSeq) uncharacterized protein LOC111026169 isoform X1 (A)	--	lysine-specific demethylase JMJ706 [Momordica charantia]	JM706_ORYSJ RecName: Full=Lysine-specific demethylase JMJ706; EC=1.14.11.-; AltName: Full=Jumonji domain-containing protein 706; AltName: Full=Lysine-specific histone demethylase JMJ706; AltName: Full=Protein JUMONJI 706;	A0A6J1CU73_MOMCH SubName: Full=lysine-specific demethylase JMJ706 {ECO:0000313|RefSeq:XP_022145340.1};	At5g46910	GO:0000792,heterochromatin; GO:0005634,nucleus; GO:0051213,dioxygenase activity; GO:0032452,histone demethylase activity; GO:0032454,histone demethylase activity (H3-K9 specific); GO:0034647,histone demethylase activity (H3-trimethyl-K4 specific); GO:0046872,metal ion binding; GO:0006338,chromatin remodeling; GO:0048439,flower morphogenesis; GO:0045815,positive regulation of gene expression, epig…	PF02373.22:JmjC domain, hydroxylase	Jumonji
LOC111014990	711.98	553.47	911.19	725.547	400.38	261.92	355.45	339.25	17581	15241	23237	12942	8304	9106	-1.44196	3.79162e-05	0.00214856	down	NW_019104524.1	817172	819513	+	LOC111014990	--	K07025 putative hydrolase of the HAD superfamily | (RefSeq) suppressor of disruption of TFIIS-like (A)	--	suppressor of disruption of TFIIS-like [Momordica charantia]	--	A0A6J1CWA9_MOMCH SubName: Full=suppressor of disruption of TFIIS-like {ECO:0000313|RefSeq:XP_022145568.1};	At5g02230	GO:0016787,hydrolase activity; GO:0003674,molecular_function; GO:0003824,catalytic activity	PF13419.6:Haloacid dehalogenase-like hydrolase	--	--	--
LOC111014990	28.4	15.44	18.25	20.6967	711.98	553.47	911.19	725.547	824	469	470	17581	15241	23237	6.08249	1.3305e-51	1.56482e-49	up	NW_019104524.1	817172	819513	+	LOC111014990	--	K07025 putative hydrolase of the HAD superfamily | (RefSeq) suppressor of disruption of TFIIS-like (A)	--	suppressor of disruption of TFIIS-like [Momordica charantia]	--	A0A6J1CWA9_MOMCH SubName: Full=suppressor of disruption of TFIIS-like {ECO:0000313|RefSeq:XP_022145568.1};	At5g02230	GO:0016787,hydrolase activity; GO:0003674,molecular_function; GO:0003824,catalytic activity	PF13419.6:Haloacid dehalogenase-like hydrolase	--
LOC111015016	3.1	2.3	2.59	2.66333	0.76	1.48	1.45	1.23	156	129	135	50	96	76	-1.46546	0.000739358	0.0224845	down	NW_019104524.1	989823	995754	-	LOC111015016	--	K24221 type I inositol polyphosphate 5-phosphatase IP5P1/2 [EC:3.1.3.56] | (RefSeq) type I inositol polyphosphate 5-phosphatase 2 isoform X1 (A)	ko00562: Inositol phosphate metabolism; ko01100: Metabolic pathways	type I inositol polyphosphate 5-phosphatase 8 isoform X1 [Momordica charantia]	IP5P8_ARATH RecName: Full=Type I inositol polyphosphate 5-phosphatase 8 {ECO:0000305}; Short=At5PTase8 {ECO:0000305}; EC=3.1.3.- {ECO:0000305};	A0A6J1CUZ5_MOMCH SubName: Full=type I inositol polyphosphate 5-phosphatase 8 isoform X1 {ECO:0000313|RefSeq:XP_022145612.1, ECO:0000313|RefSeq:XP_022145613.1};	At2g37440	GO:0034485,phosphatidylinositol-3,4,5-trisphosphate 5-phosphatase activity; GO:0004439,phosphatidylinositol-4,5-bisphosphate 5-phosphatase activity; GO:0046856,phosphatidylinositol dephosphorylation; GO:0003674,molecular_function; GO:0003824,catalytic activity; GO:0016787,hydrolase activity; GO:0016788,hydrolase activity, acting on ester bonds; GO:0016791,phosphatase activity; GO:0034594,phosphat…	PF03372.23:Endonuclease/Exonuclease/phosphatase family	--	--	--
LOC111015016	0.32	1	0.99	0.77	3.1	2.3	2.59	2.66333	19	62	52	156	129	135	2.75194	7.46882e-07	4.28496e-06	up	NW_019104524.1	989823	995754	-	LOC111015016	--	K24221 type I inositol polyphosphate 5-phosphatase IP5P1/2 [EC:3.1.3.56] | (RefSeq) type I inositol polyphosphate 5-phosphatase 2 isoform X1 (A)	ko00562: Inositol phosphate metabolism; ko01100: Metabolic pathways	type I inositol polyphosphate 5-phosphatase 8 isoform X1 [Momordica charantia]	IP5P8_ARATH RecName: Full=Type I inositol polyphosphate 5-phosphatase 8 {ECO:0000305}; Short=At5PTase8 {ECO:0000305}; EC=3.1.3.- {ECO:0000305};	A0A6J1CUZ5_MOMCH SubName: Full=type I inositol polyphosphate 5-phosphatase 8 isoform X1 {ECO:0000313|RefSeq:XP_022145612.1, ECO:0000313|RefSeq:XP_022145613.1};	At2g37440	GO:0034485,phosphatidylinositol-3,4,5-trisphosphate 5-phosphatase activity; GO:0004439,phosphatidylinositol-4,5-bisphosphate 5-phosphatase activity; GO:0046856,phosphatidylinositol dephosphorylation; GO:0003674,molecular_function; GO:0003824,catalytic activity; GO:0016787,hydrolase activity; GO:0016788,hydrolase activity, acting on ester bonds; GO:0016791,phosphatase activity; GO:0034594,phosphat…	PF03372.23:Endonuclease/Exonuclease/phosphatase family	--
LOC111015031	228.93	170.44	158.89	186.087	72.15	81.44	108.46	87.35	7623	6329	5464	3145	3482	3747	-1.4177	4.91317e-08	7.55047e-06	down	NW_019104524.1	1393423	1395320	+	LOC111015031	--	--	--	protein LOC111481971 [Cucurbita maxima]	--	A0A6J1J7J6_CUCMA SubName: Full=uncharacterized protein LOC111481971 {ECO:0000313|RefSeq:XP_022983363.1};	At3g53400	GO:0016021,integral component of membrane; GO:0008168,methyltransferase activity; GO:0003674,molecular_function; GO:0003824,catalytic activity; GO:0016740,transferase activity; GO:0016741,transferase activity, transferring one-carbon groups; GO:0005575,cellular_component; GO:0016020,membrane; GO:0031224,intrinsic component of membrane; GO:0110165,cellular anatomical entity	PF08241.12:Methyltransferase domain	--	--	--
LOC111015031	67.87	93.53	82.73	81.3767	228.93	170.44	158.89	186.087	2655	3832	2873	7623	6329	5464	2.12541	2.95367e-16	5.13061e-15	up	NW_019104524.1	1393423	1395320	+	LOC111015031	--	--	--	protein LOC111481971 [Cucurbita maxima]	--	A0A6J1J7J6_CUCMA SubName: Full=uncharacterized protein LOC111481971 {ECO:0000313|RefSeq:XP_022983363.1};	At3g53400	GO:0016021,integral component of membrane; GO:0008168,methyltransferase activity; GO:0003674,molecular_function; GO:0003824,catalytic activity; GO:0016740,transferase activity; GO:0016741,transferase activity, transferring one-carbon groups; GO:0005575,cellular_component; GO:0016020,membrane; GO:0031224,intrinsic component of membrane; GO:0110165,cellular anatomical entity	PF08241.12:Methyltransferase domain	--
LOC111015086	42.44	33.07	41.3	38.9367	23.44	16.94	17.22	19.2	993	863	998	718	509	418	-1.34365	3.0878e-05	0.00181475	down	NW_019104524.1	1060665	1061893	-	LOC111015086	--	--	--	membrane-associated kinase regulator 4 [Momordica charantia]	MAKR4_ARATH RecName: Full=Probable membrane-associated kinase regulator 4;	A0A6J1CWN1_MOMCH SubName: Full=probable membrane-associated kinase regulator 4 {ECO:0000313|RefSeq:XP_022145693.1};	At2g39370	GO:0005886,plasma membrane; GO:0009506,plasmodesma; GO:0019210,kinase inhibitor activity; GO:0003674,molecular_function; GO:0004857,enzyme inhibitor activity; GO:0019207,kinase regulator activity; GO:0030234,enzyme regulator activity; GO:0098772,molecular function regulator; GO:0005575,cellular_component; GO:0016020,membrane; GO:0071944,cell periphery; GO:0110165,cellular anatomical entity; GO:00…	--	--	--	--
LOC111015086	0	0.56	0.2	0.253333	42.44	33.07	41.3	38.9367	0	16	5	993	863	998	8.22313	3.11054e-35	1.90181e-33	up	NW_019104524.1	1060665	1061893	-	LOC111015086	--	--	--	membrane-associated kinase regulator 4 [Momordica charantia]	MAKR4_ARATH RecName: Full=Probable membrane-associated kinase regulator 4;	A0A6J1CWN1_MOMCH SubName: Full=probable membrane-associated kinase regulator 4 {ECO:0000313|RefSeq:XP_022145693.1};	At2g39370	GO:0005886,plasma membrane; GO:0009506,plasmodesma; GO:0019210,kinase inhibitor activity; GO:0003674,molecular_function; GO:0004857,enzyme inhibitor activity; GO:0019207,kinase regulator activity; GO:0030234,enzyme regulator activity; GO:0098772,molecular function regulator; GO:0005575,cellular_component; GO:0016020,membrane; GO:0071944,cell periphery; GO:0110165,cellular anatomical entity; GO:00…	--	--
LOC111015201	6.79	6.4	7.25	6.81333	0.87	1.31	1.19	1.12333	137	144	151	23	34	25	-2.94238	8.42603e-12	4.55936e-09	down	NW_019104525.1	1288541	1289600	+	LOC111015201	--	--	--	protein LOC111015201 [Momordica charantia]	--	A0A6J1CVN3_MOMCH SubName: Full=uncharacterized protein LOC111015201 {ECO:0000313|RefSeq:XP_022145840.1};	--	GO:0016021,integral component of membrane; GO:0005575,cellular_component; GO:0016020,membrane; GO:0031224,intrinsic component of membrane; GO:0110165,cellular anatomical entity	--	--	--	--
LOC111015201	0	0.48	1.52	0.666667	6.79	6.4	7.25	6.81333	0	12	32	137	144	151	4.3422	1.7407e-05	7.83847e-05	up	NW_019104525.1	1288541	1289600	+	LOC111015201	--	--	--	protein LOC111015201 [Momordica charantia]	--	A0A6J1CVN3_MOMCH SubName: Full=uncharacterized protein LOC111015201 {ECO:0000313|RefSeq:XP_022145840.1};	--	GO:0016021,integral component of membrane; GO:0005575,cellular_component; GO:0016020,membrane; GO:0031224,intrinsic component of membrane; GO:0110165,cellular anatomical entity	--	--
LOC111015317	1.26	0.13	2.04	1.14333	18.99	57.21	22.88	33.0267	9	1	15	177	523	169	4.4148	3.48771e-08	5.94721e-06	up	NW_019104526.1	930724	931208	+	LOC111015317	--	--	--	hypothetical protein Csa_3G914570 [Cucumis sativus]	ICI1_SOLPE RecName: Full=Wound-induced proteinase inhibitor 1; AltName: Full=Wound-induced proteinase inhibitor I; Flags: Precursor;	A0A0A0LIF6_CUCSA SubName: Full=Uncharacterized protein {ECO:0000313|EMBL:KGN60477.1};	At2g38870	GO:0005576,extracellular region; GO:0004867,serine-type endopeptidase inhibitor activity; GO:0009611,response to wounding; GO:0003674,molecular_function; GO:0004857,enzyme inhibitor activity; GO:0004866,endopeptidase inhibitor activity; GO:0030234,enzyme regulator activity; GO:0030414,peptidase inhibitor activity; GO:0061134,peptidase regulator activity; GO:0061135,endopeptidase regulator activit…	PF00280.18:Potato inhibitor I family	--	--	--
LOC111015317	112.25	60.73	93.46	88.8133	1.26	0.13	2.04	1.14333	939	532	694	9	1	15	-5.28154	6.77888e-13	8.39847e-12	down	NW_019104526.1	930724	931208	+	LOC111015317	--	--	--	hypothetical protein Csa_3G914570 [Cucumis sativus]	ICI1_SOLPE RecName: Full=Wound-induced proteinase inhibitor 1; AltName: Full=Wound-induced proteinase inhibitor I; Flags: Precursor;	A0A0A0LIF6_CUCSA SubName: Full=Uncharacterized protein {ECO:0000313|EMBL:KGN60477.1};	At2g38870	GO:0005576,extracellular region; GO:0004867,serine-type endopeptidase inhibitor activity; GO:0009611,response to wounding; GO:0003674,molecular_function; GO:0004857,enzyme inhibitor activity; GO:0004866,endopeptidase inhibitor activity; GO:0030234,enzyme regulator activity; GO:0030414,peptidase inhibitor activity; GO:0061134,peptidase regulator activity; GO:0061135,endopeptidase regulator activit…	PF00280.18:Potato inhibitor I family	--
LOC111015350	3.13	4.96	2.25	3.44667	10.78	13.2	12.13	12.0367	43	76	32	194	233	173	1.52067	0.000107167	0.00486032	up	NW_019104526.1	90133	90956	+	LOC111015350	--	--	--	protein LOC111015350 [Momordica charantia]	--	A0A6J1CYE1_MOMCH SubName: Full=uncharacterized protein LOC111015350 {ECO:0000313|RefSeq:XP_022146047.1};	At2g46150	GO:0016021,integral component of membrane; GO:0005575,cellular_component; GO:0016020,membrane; GO:0031224,intrinsic component of membrane; GO:0110165,cellular anatomical entity	PF03168.13:Late embryogenesis abundant protein	--	--	--
LOC111015350	1.05	0.53	1.95	1.17667	3.13	4.96	2.25	3.44667	17	9	28	43	76	32	2.43199	0.000940175	0.0029152	up	NW_019104526.1	90133	90956	+	LOC111015350	--	--	--	protein LOC111015350 [Momordica charantia]	--	A0A6J1CYE1_MOMCH SubName: Full=uncharacterized protein LOC111015350 {ECO:0000313|RefSeq:XP_022146047.1};	At2g46150	GO:0016021,integral component of membrane; GO:0005575,cellular_component; GO:0016020,membrane; GO:0031224,intrinsic component of membrane; GO:0110165,cellular anatomical entity	PF03168.13:Late embryogenesis abundant protein	--
LOC111015380	11.3	15.59	10.91	12.6	51.8	45.73	89.89	62.4733	343	528	342	2059	1783	2832	2.00567	2.58024e-10	9.20206e-08	up	NW_019104527.1	946782	948897	-	LOC111015380	--	K01623 fructose-bisphosphate aldolase, class I [EC:4.1.2.13] | (RefSeq) fructose-bisphosphate aldolase 1, chloroplastic (A)	ko00010: Glycolysis / Gluconeogenesis; ko00030: Pentose phosphate pathway; ko00051: Fructose and mannose metabolism; ko00710: Carbon fixation in photosynthetic organisms; ko01100: Metabolic pathways; ko01110: Biosynthesis of secondary metabolites; ko01200: Carbon metabolism; ko01230: Biosynthesis of amino acids	fructose-bisphosphate aldolase 1, chloroplastic [Momordica charantia]	ALFP2_ARATH RecName: Full=Fructose-bisphosphate aldolase 2, chloroplastic {ECO:0000305}; Short=AtFBA2 {ECO:0000303|PubMed:22561114}; EC=4.1.2.13 {ECO:0000305}; Flags: Precursor;	A0A6J1CX49_MOMCH RecName: Full=Fructose-bisphosphate aldolase {ECO:0000256|ARBA:ARBA00013068, ECO:0000256|RuleBase:RU003994}; EC=4.1.2.13 {ECO:0000256|ARBA:ARBA00013068, ECO:0000256|RuleBase:RU003994};	At2g01140	GO:0048046,apoplast; GO:0009507,chloroplast; GO:0009941,chloroplast envelope; GO:0009570,chloroplast stroma; GO:0005829,cytosol; GO:0005886,plasma membrane; GO:0010287,plastoglobule; GO:0009579,thylakoid; GO:0004332,fructose-bisphosphate aldolase activity; GO:0003729,mRNA binding; GO:0030388,fructose 1,6-bisphosphate metabolic process; GO:0006094,gluconeogenesis; GO:0006096,glycolytic process; GO…	PF00274.19:Fructose-bisphosphate aldolase class-I	--	--	--
LOC111015380	442.82	415.64	380.92	413.127	11.3	15.59	10.91	12.6	15798	15529	12063	343	528	342	-4.13638	1.43836e-83	4.35001e-81	down	NW_019104527.1	946782	948897	-	LOC111015380	--	K01623 fructose-bisphosphate aldolase, class I [EC:4.1.2.13] | (RefSeq) fructose-bisphosphate aldolase 1, chloroplastic (A)	ko00010: Glycolysis / Gluconeogenesis; ko00030: Pentose phosphate pathway; ko00051: Fructose and mannose metabolism; ko00710: Carbon fixation in photosynthetic organisms; ko01100: Metabolic pathways; ko01110: Biosynthesis of secondary metabolites; ko01200: Carbon metabolism; ko01230: Biosynthesis of amino acids	fructose-bisphosphate aldolase 1, chloroplastic [Momordica charantia]	ALFP2_ARATH RecName: Full=Fructose-bisphosphate aldolase 2, chloroplastic {ECO:0000305}; Short=AtFBA2 {ECO:0000303|PubMed:22561114}; EC=4.1.2.13 {ECO:0000305}; Flags: Precursor;	A0A6J1CX49_MOMCH RecName: Full=Fructose-bisphosphate aldolase {ECO:0000256|ARBA:ARBA00013068, ECO:0000256|RuleBase:RU003994}; EC=4.1.2.13 {ECO:0000256|ARBA:ARBA00013068, ECO:0000256|RuleBase:RU003994};	At2g01140	GO:0048046,apoplast; GO:0009507,chloroplast; GO:0009941,chloroplast envelope; GO:0009570,chloroplast stroma; GO:0005829,cytosol; GO:0005886,plasma membrane; GO:0010287,plastoglobule; GO:0009579,thylakoid; GO:0004332,fructose-bisphosphate aldolase activity; GO:0003729,mRNA binding; GO:0030388,fructose 1,6-bisphosphate metabolic process; GO:0006094,gluconeogenesis; GO:0006096,glycolytic process; GO…	PF00274.19:Fructose-bisphosphate aldolase class-I	--
LOC111015390	15.88	20.4	16.93	17.7367	46.6	50.2	52.57	49.79	386	553	425	1483	1567	1326	1.17486	2.29714e-08	4.29128e-06	up	NW_019104527.1	182303	183881	+	LOC111015390	--	--	--	ankyrin repeat-containing protein At5g02620-like, partial [Momordica charantia]	Y5262_ARATH RecName: Full=Ankyrin repeat-containing protein At5g02620;	A0A6J1CYB7_MOMCH SubName: Full=ankyrin repeat-containing protein At5g02620-like {ECO:0000313|RefSeq:XP_022146096.1};	At1g07710	GO:0005783,endoplasmic reticulum; GO:0016021,integral component of membrane; GO:0005886,plasma membrane; GO:0008157,protein phosphatase 1 binding; GO:0019888,protein phosphatase regulator activity; GO:0035304,regulation of protein dephosphorylation; GO:0003674,molecular_function; GO:0005488,binding; GO:0005515,protein binding; GO:0019899,enzyme binding; GO:0019902,phosphatase binding; GO:0019903,…	PF13962.6:Domain of unknown function	--	--	--
LOC111015390	13.79	13.21	13.06	13.3533	15.88	20.4	16.93	17.7367	394	395	331	386	553	425	1.32325	1.6083e-07	1.02515e-06	up	NW_019104527.1	182303	183881	+	LOC111015390	--	--	--	ankyrin repeat-containing protein At5g02620-like, partial [Momordica charantia]	Y5262_ARATH RecName: Full=Ankyrin repeat-containing protein At5g02620;	A0A6J1CYB7_MOMCH SubName: Full=ankyrin repeat-containing protein At5g02620-like {ECO:0000313|RefSeq:XP_022146096.1};	At1g07710	GO:0005783,endoplasmic reticulum; GO:0016021,integral component of membrane; GO:0005886,plasma membrane; GO:0008157,protein phosphatase 1 binding; GO:0019888,protein phosphatase regulator activity; GO:0035304,regulation of protein dephosphorylation; GO:0003674,molecular_function; GO:0005488,binding; GO:0005515,protein binding; GO:0019899,enzyme binding; GO:0019902,phosphatase binding; GO:0019903,…	PF13962.6:Domain of unknown function	--
LOC111015430	18.67	52.23	10.36	27.0867	59.91	176.81	96.7	111.14	1113	3473	638	4676	13537	5982	1.78768	0.000387889	0.0133481	up	NW_019104527.1	926132	929263	+	LOC111015430	--	K01583 arginine decarboxylase [EC:4.1.1.19] | (RefSeq) arginine decarboxylase (A)	ko00330: Arginine and proline metabolism; ko01100: Metabolic pathways	arginine decarboxylase [Momordica charantia]	SPE1_SOYBN RecName: Full=Arginine decarboxylase; Short=ADC; Short=ARGDC; EC=4.1.1.19;	A0A6J1CYS1_MOMCH RecName: Full=Arginine decarboxylase {ECO:0000256|ARBA:ARBA00012426, ECO:0000256|RuleBase:RU003740}; EC=4.1.1.19 {ECO:0000256|ARBA:ARBA00012426, ECO:0000256|RuleBase:RU003740};	At4g34710	GO:0008792,arginine decarboxylase activity; GO:0006527,arginine catabolic process; GO:0033388,putrescine biosynthetic process from arginine; GO:0008295,spermidine biosynthetic process; GO:0003674,molecular_function; GO:0003824,catalytic activity; GO:0016829,lyase activity; GO:0016830,carbon-carbon lyase activity; GO:0016831,carboxy-lyase activity; GO:0006082,organic acid metabolic process; GO:000…	PF02784.16:Pyridoxal-dependent decarboxylase, pyridoxal binding domain	--	--	--
LOC111015430	118.52	301.74	205.73	208.663	18.67	52.23	10.36	27.0867	8303	22137	12793	1113	3473	638	-2.11761	3.6427e-05	0.000153312	down	NW_019104527.1	926132	929263	+	LOC111015430	--	K01583 arginine decarboxylase [EC:4.1.1.19] | (RefSeq) arginine decarboxylase (A)	ko00330: Arginine and proline metabolism; ko01100: Metabolic pathways	arginine decarboxylase [Momordica charantia]	SPE1_SOYBN RecName: Full=Arginine decarboxylase; Short=ADC; Short=ARGDC; EC=4.1.1.19;	A0A6J1CYS1_MOMCH RecName: Full=Arginine decarboxylase {ECO:0000256|ARBA:ARBA00012426, ECO:0000256|RuleBase:RU003740}; EC=4.1.1.19 {ECO:0000256|ARBA:ARBA00012426, ECO:0000256|RuleBase:RU003740};	At4g34710	GO:0008792,arginine decarboxylase activity; GO:0006527,arginine catabolic process; GO:0033388,putrescine biosynthetic process from arginine; GO:0008295,spermidine biosynthetic process; GO:0003674,molecular_function; GO:0003824,catalytic activity; GO:0016829,lyase activity; GO:0016830,carbon-carbon lyase activity; GO:0016831,carboxy-lyase activity; GO:0006082,organic acid metabolic process; GO:000…	PF02784.16:Pyridoxal-dependent decarboxylase, pyridoxal binding domain	--
LOC111015466	2169.48	978.88	3459.05	2202.47	695.07	437.89	637.43	590.13	62245	31320	102495	26105	16131	18974	-2.28797	2.76009e-06	0.000239289	down	NW_019104527.1	1067572	1070164	-	LOC111015466	--	K01373 cathepsin F [EC:3.4.22.41] | (RefSeq) cysteine protease RD19A-like (A)	ko04626: Plant-pathogen interaction	cysteine protease RD19A-like [Momordica charantia]	RD19A_ARATH RecName: Full=Cysteine protease RD19A {ECO:0000305}; EC=3.4.22.- {ECO:0000305}; AltName: Full=Protein RESPONSIVE TO DEHYDRATION 19 {ECO:0000303|PubMed:8325504}; Short=RD19 {ECO:0000303|PubMed:8325504}; Flags: Precursor;	A0A6J1CXX8_MOMCH SubName: Full=cysteine protease RD19A-like {ECO:0000313|RefSeq:XP_022146188.1};	At4g39090	GO:0005615,extracellular space; GO:0005764,lysosome; GO:0000323,lytic vacuole; GO:0005634,nucleus; GO:0005886,plasma membrane; GO:0005773,vacuole; GO:0004197,cysteine-type endopeptidase activity; GO:0042742,defense response to bacterium; GO:0051603,proteolysis involved in cellular protein catabolic process; GO:0006970,response to osmotic stress; GO:0009651,response to salt stress; GO:0003674,mole…	PF00112.23:Papain family cysteine protease	--	--	--
LOC111015466	997.01	568.97	699.68	755.22	2169.48	978.88	3459.05	2202.47	33607	20085	20935	62245	31320	102495	2.54378	1.44779e-06	7.96871e-06	up	NW_019104527.1	1067572	1070164	-	LOC111015466	--	K01373 cathepsin F [EC:3.4.22.41] | (RefSeq) cysteine protease RD19A-like (A)	ko04626: Plant-pathogen interaction	cysteine protease RD19A-like [Momordica charantia]	RD19A_ARATH RecName: Full=Cysteine protease RD19A {ECO:0000305}; EC=3.4.22.- {ECO:0000305}; AltName: Full=Protein RESPONSIVE TO DEHYDRATION 19 {ECO:0000303|PubMed:8325504}; Short=RD19 {ECO:0000303|PubMed:8325504}; Flags: Precursor;	A0A6J1CXX8_MOMCH SubName: Full=cysteine protease RD19A-like {ECO:0000313|RefSeq:XP_022146188.1};	At4g39090	GO:0005615,extracellular space; GO:0005764,lysosome; GO:0000323,lytic vacuole; GO:0005634,nucleus; GO:0005886,plasma membrane; GO:0005773,vacuole; GO:0004197,cysteine-type endopeptidase activity; GO:0042742,defense response to bacterium; GO:0051603,proteolysis involved in cellular protein catabolic process; GO:0006970,response to osmotic stress; GO:0009651,response to salt stress; GO:0003674,mole…	PF00112.23:Papain family cysteine protease	--
LOC111015515	1.9	1.08	0.96	1.31333	3.91	6.02	7.18	5.70333	107	68	56	288	435	419	1.78455	1.57634e-05	0.00106163	up	NW_019104527.1	245784	249946	+	LOC111015515	--	K13447 respiratory burst oxidase [EC:1.6.3.- 1.11.1.-] | (RefSeq) respiratory burst oxidase homolog protein A-like isoform X1 (A)	ko04016: MAPK signaling pathway - plant; ko04626: Plant-pathogen interaction	respiratory burst oxidase homolog protein H [Momordica charantia]	RBOHH_ARATH RecName: Full=Putative respiratory burst oxidase homolog protein H; EC=1.11.1.-; EC=1.6.3.-; AltName: Full=NADPH oxidase RBOHH; Short=AtRBOHH;	A0A6J1CWT2_MOMCH SubName: Full=putative respiratory burst oxidase homolog protein H {ECO:0000313|RefSeq:XP_022146260.1};	At5g60010	GO:0016021,integral component of membrane; GO:0005886,plasma membrane; GO:0005509,calcium ion binding; GO:0016174,NAD(P)H oxidase H2O2-forming activity; GO:0004601,peroxidase activity; GO:0003674,molecular_function; GO:0005488,binding; GO:0043167,ion binding; GO:0043169,cation binding; GO:0046872,metal ion binding; GO:0003824,catalytic activity; GO:0016491,oxidoreductase activity; GO:0016651,oxid…	PF08030.12:Ferric reductase NAD binding domain	--	--	--
LOC111015515	21.79	16.7	20.28	19.59	1.9	1.08	0.96	1.31333	1440	1156	1190	107	68	56	-2.98161	3.26091e-15	5.08533e-14	down	NW_019104527.1	245784	249946	+	LOC111015515	--	K13447 respiratory burst oxidase [EC:1.6.3.- 1.11.1.-] | (RefSeq) respiratory burst oxidase homolog protein A-like isoform X1 (A)	ko04016: MAPK signaling pathway - plant; ko04626: Plant-pathogen interaction	respiratory burst oxidase homolog protein H [Momordica charantia]	RBOHH_ARATH RecName: Full=Putative respiratory burst oxidase homolog protein H; EC=1.11.1.-; EC=1.6.3.-; AltName: Full=NADPH oxidase RBOHH; Short=AtRBOHH;	A0A6J1CWT2_MOMCH SubName: Full=putative respiratory burst oxidase homolog protein H {ECO:0000313|RefSeq:XP_022146260.1};	At5g60010	GO:0016021,integral component of membrane; GO:0005886,plasma membrane; GO:0005509,calcium ion binding; GO:0016174,NAD(P)H oxidase H2O2-forming activity; GO:0004601,peroxidase activity; GO:0003674,molecular_function; GO:0005488,binding; GO:0043167,ion binding; GO:0043169,cation binding; GO:0046872,metal ion binding; GO:0003824,catalytic activity; GO:0016491,oxidoreductase activity; GO:0016651,oxid…	PF08030.12:Ferric reductase NAD binding domain	--
LOC111015561	4.98	4.36	4.82	4.72	47.14	11.37	25.37	27.96	45	44	45	558	132	238	2.28544	0.000116257	0.005168	up	NW_019104528.1	809868	816990	+	LOC111015561	--	--	--	defensin Ec-AMP-D2-like [Momordica charantia]	DEF2_CAPAN RecName: Full=Defensin J1-2; Flags: Precursor;	A0A6J1CXT2_MOMCH SubName: Full=defensin Ec-AMP-D2-like {ECO:0000313|RefSeq:XP_022146324.1};	At2g02100	GO:0005576,extracellular region; GO:0050832,defense response to fungus; GO:0031640,killing of cells of other organism; GO:0006950,response to stress; GO:0006952,defense response; GO:0008150,biological_process; GO:0009605,response to external stimulus; GO:0009607,response to biotic stimulus; GO:0009620,response to fungus; GO:0043207,response to external biotic stimulus; GO:0044419,biological proce…	PF00304.20:Gamma-thionin family	--	--	--
LOC111015561	1405.71	1044.98	1624.13	1358.27	4.98	4.36	4.82	4.72	14935	11627	15317	45	44	45	-7.24325	1.89028e-119	1.52447e-116	down	NW_019104528.1	809868	816990	+	LOC111015561	--	--	--	defensin Ec-AMP-D2-like [Momordica charantia]	DEF2_CAPAN RecName: Full=Defensin J1-2; Flags: Precursor;	A0A6J1CXT2_MOMCH SubName: Full=defensin Ec-AMP-D2-like {ECO:0000313|RefSeq:XP_022146324.1};	At2g02100	GO:0005576,extracellular region; GO:0050832,defense response to fungus; GO:0031640,killing of cells of other organism; GO:0006950,response to stress; GO:0006952,defense response; GO:0008150,biological_process; GO:0009605,response to external stimulus; GO:0009607,response to biotic stimulus; GO:0009620,response to fungus; GO:0043207,response to external biotic stimulus; GO:0044419,biological proce…	PF00304.20:Gamma-thionin family	--
LOC111015591	97.78	94.42	105.81	99.3367	65.49	51.3	62.5	59.7633	4691	5052	5243	4113	3160	3111	-1.05792	5.04309e-05	0.00271946	down	NW_019104528.1	240106	251700	-	LOC111015591	--	K10704 ubiquitin-conjugating enzyme E2 variant | (RefSeq) ubiquitin-conjugating enzyme E2 variant 1B (A)	--	protein LOC111015591 [Momordica charantia]	UEV1A_ARATH RecName: Full=Ubiquitin-conjugating enzyme E2 variant 1A; Short=Ubc enzyme variant 1A; AltName: Full=Protein MMS ZWEI HOMOLOG 1;	A0A6J1CYD7_MOMCH SubName: Full=uncharacterized protein LOC111015591 {ECO:0000313|RefSeq:XP_022146363.1};	At1g70660	GO:0005634,nucleus; GO:0031372,UBC13-MMS2 complex; GO:1902916,positive regulation of protein polyubiquitination; GO:0006301,postreplication repair; GO:0070534,protein K63-linked ubiquitination; GO:0000209,protein polyubiquitination; GO:0006464,cellular protein modification process; GO:0006807,nitrogen compound metabolic process; GO:0008150,biological_process; GO:0008152,metabolic process; GO:0009…	PF00641.18:Zn-finger in Ran binding protein and others	--	--	--
LOC111015591	32.98	20.13	23.58	25.5633	97.78	94.42	105.81	99.3367	1859	1188	1180	4691	5052	5243	2.8843	3.34872e-19	7.27101e-18	up	NW_019104528.1	240106	251700	-	LOC111015591	--	K10704 ubiquitin-conjugating enzyme E2 variant | (RefSeq) ubiquitin-conjugating enzyme E2 variant 1B (A)	--	protein LOC111015591 [Momordica charantia]	UEV1A_ARATH RecName: Full=Ubiquitin-conjugating enzyme E2 variant 1A; Short=Ubc enzyme variant 1A; AltName: Full=Protein MMS ZWEI HOMOLOG 1;	A0A6J1CYD7_MOMCH SubName: Full=uncharacterized protein LOC111015591 {ECO:0000313|RefSeq:XP_022146363.1};	At1g70660	GO:0005634,nucleus; GO:0031372,UBC13-MMS2 complex; GO:1902916,positive regulation of protein polyubiquitination; GO:0006301,postreplication repair; GO:0070534,protein K63-linked ubiquitination; GO:0000209,protein polyubiquitination; GO:0006464,cellular protein modification process; GO:0006807,nitrogen compound metabolic process; GO:0008150,biological_process; GO:0008152,metabolic process; GO:0009…	PF00641.18:Zn-finger in Ran binding protein and others	--
LOC111015722	6.42	17.74	9.56	11.24	22.96	55.08	37.13	38.39	260	801	400	1217	2864	1560	1.46625	0.000267201	0.010007	up	NW_019104529.1	1305951	1319195	-	LOC111015722	--	K01937 CTP synthase [EC:6.3.4.2] | (RefSeq) CTP synthase-like (A)	ko00240: Pyrimidine metabolism; ko01100: Metabolic pathways; ko01240: Biosynthesis of cofactors	CTP synthase-like [Momordica charantia]	--	A0A6J1CZM0_MOMCH RecName: Full=CTP synthase {ECO:0000256|RuleBase:RU810713}; EC=6.3.4.2 {ECO:0000256|RuleBase:RU810713}; AltName: Full=UTP--ammonia ligase {ECO:0000256|RuleBase:RU810713};	At3g12670	GO:0005524,ATP binding; GO:0003883,CTP synthase activity; GO:0044210,'de novo' CTP biosynthetic process; GO:0006541,glutamine metabolic process; GO:0000166,nucleotide binding; GO:0003674,molecular_function; GO:0005488,binding; GO:0017076,purine nucleotide binding; GO:0030554,adenyl nucleotide binding; GO:0032553,ribonucleotide binding; GO:0032555,purine ribonucleotide binding; GO:0032559,adenyl r…	PF06418.14:CTP synthase N-terminus	--	--	--
LOC111015722	129.16	145.53	142.86	139.183	6.42	17.74	9.56	11.24	6145	7251	6033	260	801	400	-2.75049	1.18624e-15	1.94483e-14	down	NW_019104529.1	1305951	1319195	-	LOC111015722	--	K01937 CTP synthase [EC:6.3.4.2] | (RefSeq) CTP synthase-like (A)	ko00240: Pyrimidine metabolism; ko01100: Metabolic pathways; ko01240: Biosynthesis of cofactors	CTP synthase-like [Momordica charantia]	--	A0A6J1CZM0_MOMCH RecName: Full=CTP synthase {ECO:0000256|RuleBase:RU810713}; EC=6.3.4.2 {ECO:0000256|RuleBase:RU810713}; AltName: Full=UTP--ammonia ligase {ECO:0000256|RuleBase:RU810713};	At3g12670	GO:0005524,ATP binding; GO:0003883,CTP synthase activity; GO:0044210,'de novo' CTP biosynthetic process; GO:0006541,glutamine metabolic process; GO:0000166,nucleotide binding; GO:0003674,molecular_function; GO:0005488,binding; GO:0017076,purine nucleotide binding; GO:0030554,adenyl nucleotide binding; GO:0032553,ribonucleotide binding; GO:0032555,purine ribonucleotide binding; GO:0032559,adenyl r…	PF06418.14:CTP synthase N-terminus	--
LOC111015758	22.72	11.4	38.88	24.3333	3.82	3.44	6.07	4.44333	808	452	1428	178	157	224	-2.85992	3.31482e-08	5.71607e-06	down	NW_019104529.1	740812	742679	-	LOC111015758	--	K22395 cinnamyl-alcohol dehydrogenase [EC:1.1.1.195] | (RefSeq) berberine bridge enzyme-like 15 (A)	ko00940: Phenylpropanoid biosynthesis; ko01100: Metabolic pathways; ko01110: Biosynthesis of secondary metabolites	berberine bridge enzyme-like 15 [Momordica charantia]	BBE15_ARATH RecName: Full=Berberine bridge enzyme-like 15 {ECO:0000303|PubMed:26037923}; Short=AtBBE-like 15 {ECO:0000303|PubMed:26037923}; EC=1.1.1.194 {ECO:0000269|PubMed:26037923}; EC=1.1.1.195 {ECO:0000269|PubMed:26037923}; AltName: Full=Protein EMBRYO SAC DEVELOPMENT ARREST 28 {ECO:0000303|PubMed:15634699}; AltName: Full=Protein MATERNAL EFFECT EMBRYO ARREST 23 {ECO:0000303|PubMed:15634699};…	A0A6J1CYZ1_MOMCH SubName: Full=berberine bridge enzyme-like 15 {ECO:0000313|RefSeq:XP_022146593.1};	At2g34790	GO:0005618,cell wall; GO:0005576,extracellular region; GO:0009506,plasmodesma; GO:0045551,cinnamyl-alcohol dehydrogenase activity; GO:0050268,coniferyl-alcohol dehydrogenase activity; GO:0071949,FAD binding; GO:0052747,sinapyl alcohol dehydrogenase activity; GO:0009793,embryo development ending in seed dormancy; GO:0010197,polar nucleus fusion; GO:0003674,molecular_function; GO:0003824,catalytic …	PF01565.23:FAD binding domain	--	--	--
LOC111015758	1.48	0.85	2.83	1.72	22.72	11.4	38.88	24.3333	62	37	105	808	452	1428	4.84672	3.79535e-15	5.88626e-14	up	NW_019104529.1	740812	742679	-	LOC111015758	--	K22395 cinnamyl-alcohol dehydrogenase [EC:1.1.1.195] | (RefSeq) berberine bridge enzyme-like 15 (A)	ko00940: Phenylpropanoid biosynthesis; ko01100: Metabolic pathways; ko01110: Biosynthesis of secondary metabolites	berberine bridge enzyme-like 15 [Momordica charantia]	BBE15_ARATH RecName: Full=Berberine bridge enzyme-like 15 {ECO:0000303|PubMed:26037923}; Short=AtBBE-like 15 {ECO:0000303|PubMed:26037923}; EC=1.1.1.194 {ECO:0000269|PubMed:26037923}; EC=1.1.1.195 {ECO:0000269|PubMed:26037923}; AltName: Full=Protein EMBRYO SAC DEVELOPMENT ARREST 28 {ECO:0000303|PubMed:15634699}; AltName: Full=Protein MATERNAL EFFECT EMBRYO ARREST 23 {ECO:0000303|PubMed:15634699};…	A0A6J1CYZ1_MOMCH SubName: Full=berberine bridge enzyme-like 15 {ECO:0000313|RefSeq:XP_022146593.1};	At2g34790	GO:0005618,cell wall; GO:0005576,extracellular region; GO:0009506,plasmodesma; GO:0045551,cinnamyl-alcohol dehydrogenase activity; GO:0050268,coniferyl-alcohol dehydrogenase activity; GO:0071949,FAD binding; GO:0052747,sinapyl alcohol dehydrogenase activity; GO:0009793,embryo development ending in seed dormancy; GO:0010197,polar nucleus fusion; GO:0003674,molecular_function; GO:0003824,catalytic …	PF01565.23:FAD binding domain	--
LOC111015894	126.37	120.8	126.63	124.6	71.75	71.45	68.25	70.4833	3532	3765	3655	2625	2564	1979	-1.14834	2.24878e-07	2.77857e-05	down	NW_019104530.1	540885	545992	-	LOC111015894	--	--	--	phosphoglucan phosphatase LSF2, chloroplastic [Momordica charantia]	LSF2_ARATH RecName: Full=Phosphoglucan phosphatase LSF2, chloroplastic; EC=3.1.3.- {ECO:0000269|PubMed:22100529, ECO:0000269|PubMed:23832589, ECO:0000269|PubMed:26231210}; AltName: Full=Phosphoglucan phosphatase like sex Four2 {ECO:0000303|PubMed:22100529, ECO:0000303|PubMed:23832589}; AltName: Full=Protein LIKE SEX4 2 {ECO:0000303|PubMed:23832589}; Flags: Precursor;	A0A6J1D0C4_MOMCH SubName: Full=phosphoglucan phosphatase LSF2, chloroplastic {ECO:0000313|RefSeq:XP_022146766.1, ECO:0000313|RefSeq:XP_022146767.1};	At3g10940	GO:0009507,chloroplast; GO:0019203,carbohydrate phosphatase activity; GO:0008138,protein tyrosine/serine/threonine phosphatase activity; GO:2001070,starch binding; GO:0050308,sugar-phosphatase activity; GO:0046838,phosphorylated carbohydrate dephosphorylation; GO:0005983,starch catabolic process; GO:0003674,molecular_function; GO:0003824,catalytic activity; GO:0016787,hydrolase activity; GO:00167…	PF00782.20:Dual specificity phosphatase, catalytic domain	--	--	--
LOC111015894	61.18	69.91	68.55	66.5467	126.37	120.8	126.63	124.6	2009	2404	1998	3532	3765	3655	1.84219	5.39359e-16	9.17126e-15	up	NW_019104530.1	540885	545992	-	LOC111015894	--	--	--	phosphoglucan phosphatase LSF2, chloroplastic [Momordica charantia]	LSF2_ARATH RecName: Full=Phosphoglucan phosphatase LSF2, chloroplastic; EC=3.1.3.- {ECO:0000269|PubMed:22100529, ECO:0000269|PubMed:23832589, ECO:0000269|PubMed:26231210}; AltName: Full=Phosphoglucan phosphatase like sex Four2 {ECO:0000303|PubMed:22100529, ECO:0000303|PubMed:23832589}; AltName: Full=Protein LIKE SEX4 2 {ECO:0000303|PubMed:23832589}; Flags: Precursor;	A0A6J1D0C4_MOMCH SubName: Full=phosphoglucan phosphatase LSF2, chloroplastic {ECO:0000313|RefSeq:XP_022146766.1, ECO:0000313|RefSeq:XP_022146767.1};	At3g10940	GO:0009507,chloroplast; GO:0019203,carbohydrate phosphatase activity; GO:0008138,protein tyrosine/serine/threonine phosphatase activity; GO:2001070,starch binding; GO:0050308,sugar-phosphatase activity; GO:0046838,phosphorylated carbohydrate dephosphorylation; GO:0005983,starch catabolic process; GO:0003674,molecular_function; GO:0003824,catalytic activity; GO:0016787,hydrolase activity; GO:00167…	PF00782.20:Dual specificity phosphatase, catalytic domain	--
LOC111015944	11.17	11.6	6.82	9.86333	4.44	5.15	5.68	5.09	620	718	391	323	367	327	-1.25089	1.25411e-06	0.000121606	down	NW_019104530.1	1213632	1216868	+	LOC111015944	--	K12116 flavin-binding kelch repeat F-box protein 1 | (RefSeq) adagio protein 3 isoform X1 (A)	ko04712: Circadian rhythm - plant	adagio protein 3 isoform X2 [Momordica charantia]	ADO3_ARATH RecName: Full=Adagio protein 3; AltName: Full=F-box only protein 2a; Short=FBX2a; AltName: Full=Flavin-binding kelch repeat F-box protein 1;	A0A6J1CZM1_MOMCH SubName: Full=adagio protein 3 isoform X2 {ECO:0000313|RefSeq:XP_022146837.1, ECO:0000313|RefSeq:XP_022146838.1};	At1g68050	GO:0005829,cytosol; GO:0005634,nucleus; GO:0019005,SCF ubiquitin ligase complex; GO:0009881,photoreceptor activity; GO:0007623,circadian rhythm; GO:0009908,flower development; GO:2001007,negative regulation of cellulose biosynthetic process; GO:0009911,positive regulation of flower development; GO:0016567,protein ubiquitination; GO:0018298,protein-chromophore linkage; GO:0010468,regulation of gen…	PF13418.6:Galactose oxidase, central domain	--	--	--
LOC111015944	7.13	9.93	10.42	9.16	11.17	11.6	6.82	9.86333	465	678	603	620	718	391	1.01008	0.000267655	0.000933676	up	NW_019104530.1	1213632	1216868	+	LOC111015944	--	K12116 flavin-binding kelch repeat F-box protein 1 | (RefSeq) adagio protein 3 isoform X1 (A)	ko04712: Circadian rhythm - plant	adagio protein 3 isoform X2 [Momordica charantia]	ADO3_ARATH RecName: Full=Adagio protein 3; AltName: Full=F-box only protein 2a; Short=FBX2a; AltName: Full=Flavin-binding kelch repeat F-box protein 1;	A0A6J1CZM1_MOMCH SubName: Full=adagio protein 3 isoform X2 {ECO:0000313|RefSeq:XP_022146837.1, ECO:0000313|RefSeq:XP_022146838.1};	At1g68050	GO:0005829,cytosol; GO:0005634,nucleus; GO:0019005,SCF ubiquitin ligase complex; GO:0009881,photoreceptor activity; GO:0007623,circadian rhythm; GO:0009908,flower development; GO:2001007,negative regulation of cellulose biosynthetic process; GO:0009911,positive regulation of flower development; GO:0016567,protein ubiquitination; GO:0018298,protein-chromophore linkage; GO:0010468,regulation of gen…	PF13418.6:Galactose oxidase, central domain	--
LOC111016009	85.66	121.1	68.39	91.7167	224.71	314.96	314.45	284.707	2342	3692	1931	8042	11056	8919	1.33686	6.27379e-10	2.05101e-07	up	NW_019104488.1	1580645	1583413	-	LOC111016009	--	--	--	WAT1-related protein At4g08300-like [Momordica charantia]	WTR32_ARATH RecName: Full=WAT1-related protein At4g08300;	A0A6J1D118_MOMCH RecName: Full=WAT1-related protein {ECO:0000256|RuleBase:RU363077};	At4g08300	GO:0016021,integral component of membrane; GO:0005886,plasma membrane; GO:0022857,transmembrane transporter activity; GO:0003674,molecular_function; GO:0005215,transporter activity; GO:0005575,cellular_component; GO:0016020,membrane; GO:0031224,intrinsic component of membrane; GO:0110165,cellular anatomical entity; GO:0071944,cell periphery	PF00892.20:EamA-like transporter family	--	--	--
LOC111016009	3.08	3.12	2	2.73333	85.66	121.1	68.39	91.7167	99	105	57	2342	3692	1931	5.9458	2.11036e-91	8.50976e-89	up	NW_019104488.1	1580645	1583413	-	LOC111016009	--	--	--	WAT1-related protein At4g08300-like [Momordica charantia]	WTR32_ARATH RecName: Full=WAT1-related protein At4g08300;	A0A6J1D118_MOMCH RecName: Full=WAT1-related protein {ECO:0000256|RuleBase:RU363077};	At4g08300	GO:0016021,integral component of membrane; GO:0005886,plasma membrane; GO:0022857,transmembrane transporter activity; GO:0003674,molecular_function; GO:0005215,transporter activity; GO:0005575,cellular_component; GO:0016020,membrane; GO:0031224,intrinsic component of membrane; GO:0110165,cellular anatomical entity; GO:0071944,cell periphery	PF00892.20:EamA-like transporter family	--
LOC111016052	0.71	1.2	0.6	0.836667	2.23	3.48	3.99	3.23333	31	58	27	127	194	180	1.64928	0.000235975	0.00912047	up	NW_019104531.1	1178348	1184101	+	LOC111016052	--	K01687 dihydroxy-acid dehydratase [EC:4.2.1.9] | (RefSeq) dihydroxy-acid dehydratase, chloroplastic (A)	ko00290: Valine, leucine and isoleucine biosynthesis; ko00770: Pantothenate and CoA biosynthesis; ko01100: Metabolic pathways; ko01110: Biosynthesis of secondary metabolites; ko01210: 2-Oxocarboxylic acid metabolism; ko01230: Biosynthesis of amino acids	dihydroxy-acid dehydratase, chloroplastic [Momordica charantia]	ILVD_ARATH RecName: Full=Dihydroxy-acid dehydratase, chloroplastic {ECO:0000255|HAMAP-Rule:MF_00012}; Short=AtDHAD {ECO:0000305}; Short=DAD {ECO:0000255|HAMAP-Rule:MF_00012}; EC=4.2.1.9 {ECO:0000255|HAMAP-Rule:MF_00012}; Flags: Precursor;	A0A6J1D152_MOMCH SubName: Full=dihydroxy-acid dehydratase, chloroplastic {ECO:0000313|RefSeq:XP_022146997.1};	At3g23940	GO:0009507,chloroplast; GO:0009570,chloroplast stroma; GO:0009536,plastid; GO:0051539,4 iron, 4 sulfur cluster binding; GO:0005507,copper ion binding; GO:0004160,dihydroxy-acid dehydratase activity; GO:0016836,hydro-lyase activity; GO:0009082,branched-chain amino acid biosynthetic process; GO:0009553,embryo sac development; GO:0009097,isoleucine biosynthetic process; GO:0009555,pollen development…	PF00920.21:Dehydratase family	--	--	--
LOC111016052	18.72	30.59	23.1	24.1367	0.71	1.2	0.6	0.836667	956	1636	1047	31	58	27	-3.9538	7.9515e-30	3.70982e-28	down	NW_019104531.1	1178348	1184101	+	LOC111016052	--	K01687 dihydroxy-acid dehydratase [EC:4.2.1.9] | (RefSeq) dihydroxy-acid dehydratase, chloroplastic (A)	ko00290: Valine, leucine and isoleucine biosynthesis; ko00770: Pantothenate and CoA biosynthesis; ko01100: Metabolic pathways; ko01110: Biosynthesis of secondary metabolites; ko01210: 2-Oxocarboxylic acid metabolism; ko01230: Biosynthesis of amino acids	dihydroxy-acid dehydratase, chloroplastic [Momordica charantia]	ILVD_ARATH RecName: Full=Dihydroxy-acid dehydratase, chloroplastic {ECO:0000255|HAMAP-Rule:MF_00012}; Short=AtDHAD {ECO:0000305}; Short=DAD {ECO:0000255|HAMAP-Rule:MF_00012}; EC=4.2.1.9 {ECO:0000255|HAMAP-Rule:MF_00012}; Flags: Precursor;	A0A6J1D152_MOMCH SubName: Full=dihydroxy-acid dehydratase, chloroplastic {ECO:0000313|RefSeq:XP_022146997.1};	At3g23940	GO:0009507,chloroplast; GO:0009570,chloroplast stroma; GO:0009536,plastid; GO:0051539,4 iron, 4 sulfur cluster binding; GO:0005507,copper ion binding; GO:0004160,dihydroxy-acid dehydratase activity; GO:0016836,hydro-lyase activity; GO:0009082,branched-chain amino acid biosynthetic process; GO:0009553,embryo sac development; GO:0009097,isoleucine biosynthetic process; GO:0009555,pollen development…	PF00920.21:Dehydratase family	--
LOC111016139	3.76	3.17	3.26	3.39667	6.64	11.69	8.86	9.06333	135	127	121	312	539	330	1.07359	0.00125062	0.0332059	up	NW_019104531.1	319385	323068	+	LOC111016139	--	K01051 pectinesterase [EC:3.1.1.11] | (RefSeq) pectinesterase 2 (A)	ko00040: Pentose and glucuronate interconversions; ko01100: Metabolic pathways	pectinesterase 2 [Momordica charantia]	PME2_CITSI RecName: Full=Pectinesterase 2; Short=PE 2; EC=3.1.1.11; AltName: Full=Pectin methylesterase; Flags: Precursor;	A0A6J1D1F9_MOMCH RecName: Full=Pectinesterase {ECO:0000256|ARBA:ARBA00013229, ECO:0000256|RuleBase:RU000589}; EC=3.1.1.11 {ECO:0000256|ARBA:ARBA00013229, ECO:0000256|RuleBase:RU000589};	At2g45220	GO:0005618,cell wall; GO:0005576,extracellular region; GO:0045330,aspartyl esterase activity; GO:0004857,enzyme inhibitor activity; GO:0030599,pectinesterase activity; GO:0042545,cell wall modification; GO:0045490,pectin catabolic process; GO:0003674,molecular_function; GO:0003824,catalytic activity; GO:0016787,hydrolase activity; GO:0016788,hydrolase activity, acting on ester bonds; GO:0030234,e…	PF01095.19:Pectinesterase	--	--	--
LOC111016139	24.77	16.5	18.69	19.9867	3.76	3.17	3.26	3.39667	1045	729	700	135	127	121	-1.63792	2.73407e-06	1.43535e-05	down	NW_019104531.1	319385	323068	+	LOC111016139	--	K01051 pectinesterase [EC:3.1.1.11] | (RefSeq) pectinesterase 2 (A)	ko00040: Pentose and glucuronate interconversions; ko01100: Metabolic pathways	pectinesterase 2 [Momordica charantia]	PME2_CITSI RecName: Full=Pectinesterase 2; Short=PE 2; EC=3.1.1.11; AltName: Full=Pectin methylesterase; Flags: Precursor;	A0A6J1D1F9_MOMCH RecName: Full=Pectinesterase {ECO:0000256|ARBA:ARBA00013229, ECO:0000256|RuleBase:RU000589}; EC=3.1.1.11 {ECO:0000256|ARBA:ARBA00013229, ECO:0000256|RuleBase:RU000589};	At2g45220	GO:0005618,cell wall; GO:0005576,extracellular region; GO:0045330,aspartyl esterase activity; GO:0004857,enzyme inhibitor activity; GO:0030599,pectinesterase activity; GO:0042545,cell wall modification; GO:0045490,pectin catabolic process; GO:0003674,molecular_function; GO:0003824,catalytic activity; GO:0016787,hydrolase activity; GO:0016788,hydrolase activity, acting on ester bonds; GO:0030234,e…	PF01095.19:Pectinesterase	--
LOC111016176	0.68	1.6	1.16	1.14667	6.61	6.33	5.43	6.12333	21	55	37	267	251	174	2.1191	1.87631e-06	0.000173194	up	NW_019104532.1	482161	483781	-	LOC111016176	--	K13691 pathogen-inducible salicylic acid glucosyltransferase [EC:2.4.1.-] | (RefSeq) UDP-glycosyltransferase 74F2-like (A)	--	crocetin glucosyltransferase, chloroplastic-like [Momordica charantia]	U75C1_SOLLC RecName: Full=UDP-glycosyltransferase 75C1 {ECO:0000303|PubMed:28482127}; Short=Abscisic acid beta-glucosyltransferase {ECO:0000305}; Short=Indole-3-acetate beta-glucosyltransferase {ECO:0000305}; Short=SlUGT75C1 {ECO:0000303|PubMed:28482127}; EC=2.4.1.121 {ECO:0000269|PubMed:28482127}; EC=2.4.1.263 {ECO:0000269|PubMed:28482127};	A0A6J1D1I9_MOMCH SubName: Full=crocetin glucosyltransferase, chloroplastic-like {ECO:0000313|RefSeq:XP_022147166.1};	At4g14090	GO:0005737,cytoplasm; GO:0005634,nucleus; GO:0010294,abscisic acid glucosyltransferase activity; GO:0047215,indole-3-acetate beta-glucosyltransferase activity; GO:0080043,quercetin 3-O-glucosyltransferase activity; GO:0080044,quercetin 7-O-glucosyltransferase activity; GO:0009738,abscisic acid-activated signaling pathway; GO:0009835,fruit ripening; GO:0080148,negative regulation of response to wa…	PF00201.18:UDP-glucoronosyl and UDP-glucosyl transferase	--	--	--
LOC111016176	15.91	23.1	26.01	21.6733	0.68	1.6	1.16	1.14667	577	877	837	21	55	37	-3.323	2.84868e-16	4.9635e-15	down	NW_019104532.1	482161	483781	-	LOC111016176	--	K13691 pathogen-inducible salicylic acid glucosyltransferase [EC:2.4.1.-] | (RefSeq) UDP-glycosyltransferase 74F2-like (A)	--	crocetin glucosyltransferase, chloroplastic-like [Momordica charantia]	U75C1_SOLLC RecName: Full=UDP-glycosyltransferase 75C1 {ECO:0000303|PubMed:28482127}; Short=Abscisic acid beta-glucosyltransferase {ECO:0000305}; Short=Indole-3-acetate beta-glucosyltransferase {ECO:0000305}; Short=SlUGT75C1 {ECO:0000303|PubMed:28482127}; EC=2.4.1.121 {ECO:0000269|PubMed:28482127}; EC=2.4.1.263 {ECO:0000269|PubMed:28482127};	A0A6J1D1I9_MOMCH SubName: Full=crocetin glucosyltransferase, chloroplastic-like {ECO:0000313|RefSeq:XP_022147166.1};	At4g14090	GO:0005737,cytoplasm; GO:0005634,nucleus; GO:0010294,abscisic acid glucosyltransferase activity; GO:0047215,indole-3-acetate beta-glucosyltransferase activity; GO:0080043,quercetin 3-O-glucosyltransferase activity; GO:0080044,quercetin 7-O-glucosyltransferase activity; GO:0009738,abscisic acid-activated signaling pathway; GO:0009835,fruit ripening; GO:0080148,negative regulation of response to wa…	PF00201.18:UDP-glucoronosyl and UDP-glucosyl transferase	--
LOC111016235	373.93	355.21	557.23	428.79	268.79	234.11	317.91	273.603	10451	11071	16084	9834	8401	9218	-1.00507	0.0021012	0.0477856	down	NW_019104533.1	1062452	1064159	-	LOC111016235	--	K09338 homeobox-leucine zipper protein | (RefSeq) homeobox-leucine zipper protein ATHB-12 isoform X1 (A)	--	homeobox-leucine zipper protein ATHB-12 isoform X1 [Momordica charantia]	ATHB7_ARATH RecName: Full=Homeobox-leucine zipper protein ATHB-7; AltName: Full=HD-ZIP protein ATHB-7; AltName: Full=Homeodomain transcription factor ATHB-7;	A0A6J1D0R4_MOMCH SubName: Full=homeobox-leucine zipper protein ATHB-12 isoform X1 {ECO:0000313|RefSeq:XP_022147238.1};	At2g46680	GO:0005634,nucleus; GO:0003700,DNA-binding transcription factor activity; GO:0000981,DNA-binding transcription factor activity, RNA polymerase II-specific; GO:0043565,sequence-specific DNA binding; GO:0000976,transcription regulatory region sequence-specific DNA binding; GO:0045893,positive regulation of transcription, DNA-templated; GO:0009737,response to abscisic acid; GO:0009414,response to wa…	PF00046.29:Homeodomain	HB-HD-ZIP	TF	HB->HB-HD-ZIP
LOC111016235	456.73	369.38	334.31	386.807	373.93	355.21	557.23	428.79	14997	12702	9744	10451	11071	16084	1.10651	0.00193262	0.00552606	up	NW_019104533.1	1062452	1064159	-	LOC111016235	--	K09338 homeobox-leucine zipper protein | (RefSeq) homeobox-leucine zipper protein ATHB-12 isoform X1 (A)	--	homeobox-leucine zipper protein ATHB-12 isoform X1 [Momordica charantia]	ATHB7_ARATH RecName: Full=Homeobox-leucine zipper protein ATHB-7; AltName: Full=HD-ZIP protein ATHB-7; AltName: Full=Homeodomain transcription factor ATHB-7;	A0A6J1D0R4_MOMCH SubName: Full=homeobox-leucine zipper protein ATHB-12 isoform X1 {ECO:0000313|RefSeq:XP_022147238.1};	At2g46680	GO:0005634,nucleus; GO:0003700,DNA-binding transcription factor activity; GO:0000981,DNA-binding transcription factor activity, RNA polymerase II-specific; GO:0043565,sequence-specific DNA binding; GO:0000976,transcription regulatory region sequence-specific DNA binding; GO:0045893,positive regulation of transcription, DNA-templated; GO:0009737,response to abscisic acid; GO:0009414,response to wa…	PF00046.29:Homeodomain	HB-HD-ZIP
LOC111016333	3.78	4.37	2.84	3.66333	10.21	10.46	7.83	9.5	218	281	169	771	775	469	1.08411	7.57035e-05	0.00368925	up	NW_019104533.1	915773	918803	-	LOC111016333	--	K13422 transcription factor MYC2 | (RefSeq) transcription factor MYC2-like (A)	ko04016: MAPK signaling pathway - plant; ko04075: Plant hormone signal transduction	transcription factor bHLH13-like [Momordica charantia]	MTB1_SOLLC RecName: Full=Transcription factor MTB1 {ECO:0000303|PubMed:30610166}; AltName: Full=Basic helix-loop-helix protein 113 {ECO:0000303|PubMed:25612924}; AltName: Full=Protein MYC2-TARGETED BHLH 1 {ECO:0000303|PubMed:30610166}; AltName: Full=Transcription factor bHLH113 {ECO:0000303|PubMed:25612924}; AltName: Full=bHLH transcription factor bHLH113 {ECO:0000305};	A0A6J1D014_MOMCH SubName: Full=transcription factor bHLH13-like {ECO:0000313|RefSeq:XP_022147390.1};	At1g01260	GO:0005634,nucleus; GO:0003700,DNA-binding transcription factor activity; GO:0046983,protein dimerization activity; GO:0000976,transcription regulatory region sequence-specific DNA binding; GO:0006952,defense response; GO:0031347,regulation of defense response; GO:2000022,regulation of jasmonic acid mediated signaling pathway; GO:0006355,regulation of transcription, DNA-templated; GO:0003674,mole…	PF14215.6:bHLH-MYC and R2R3-MYB transcription factors N-terminal	bHLH	TF	bHLH
LOC111016333	11.12	15.99	16.15	14.42	3.78	4.37	2.84	3.66333	754	1135	972	218	281	169	-1.06887	5.54809e-05	0.000224468	down	NW_019104533.1	915773	918803	-	LOC111016333	--	K13422 transcription factor MYC2 | (RefSeq) transcription factor MYC2-like (A)	ko04016: MAPK signaling pathway - plant; ko04075: Plant hormone signal transduction	transcription factor bHLH13-like [Momordica charantia]	MTB1_SOLLC RecName: Full=Transcription factor MTB1 {ECO:0000303|PubMed:30610166}; AltName: Full=Basic helix-loop-helix protein 113 {ECO:0000303|PubMed:25612924}; AltName: Full=Protein MYC2-TARGETED BHLH 1 {ECO:0000303|PubMed:30610166}; AltName: Full=Transcription factor bHLH113 {ECO:0000303|PubMed:25612924}; AltName: Full=bHLH transcription factor bHLH113 {ECO:0000305};	A0A6J1D014_MOMCH SubName: Full=transcription factor bHLH13-like {ECO:0000313|RefSeq:XP_022147390.1};	At1g01260	GO:0005634,nucleus; GO:0003700,DNA-binding transcription factor activity; GO:0046983,protein dimerization activity; GO:0000976,transcription regulatory region sequence-specific DNA binding; GO:0006952,defense response; GO:0031347,regulation of defense response; GO:2000022,regulation of jasmonic acid mediated signaling pathway; GO:0006355,regulation of transcription, DNA-templated; GO:0003674,mole…	PF14215.6:bHLH-MYC and R2R3-MYB transcription factors N-terminal	bHLH
LOC111016355	2.81	1.84	1.3	1.98333	6.76	7.05	7.43	7.08	130	95	62	410	419	357	1.53446	2.63342e-05	0.00156529	up	NW_019104533.1	756813	760700	+	LOC111016355	--	K14506 jasmonic acid-amino synthetase [EC:6.3.2.52] | (RefSeq) jasmonic acid-amido synthetase JAR1-like (A)	ko04075: Plant hormone signal transduction	jasmonic acid-amido synthetase JAR1-like [Momordica charantia]	JAR4_NICAT RecName: Full=Jasmonoyl--L-amino acid synthetase JAR4 {ECO:0000305}; EC=6.3.2.52 {ECO:0000269|PubMed:17085687}; AltName: Full=Jasmonate-amino acid synthetase JAR4 {ECO:0000305}; AltName: Full=Jasmonic acid-amido synthetase JAR4 {ECO:0000305}; AltName: Full=Protein JASMONATE RESISTANT 4 {ECO:0000303|PubMed:17085687};	A0A6J1D2B9_MOMCH SubName: Full=jasmonic acid-amido synthetase JAR1-like {ECO:0000313|RefSeq:XP_022147427.1, ECO:0000313|RefSeq:XP_022147428.1};	At2g46370	GO:0005773,vacuole; GO:0102053,(-)-jasmonoyl-isoleucine synthetase activity; GO:0070566,adenylyltransferase activity; GO:0005524,ATP binding; GO:0080123,jasmonate-amino synthetase activity; GO:0102058,jasmonoyl-leucine synthetase activity; GO:0102057,jasmonoyl-valine synthetase activity; GO:0009864,induced systemic resistance, jasmonic acid mediated signaling pathway; GO:0009694,jasmonic acid met…	PF03321.13:GH3 auxin-responsive promoter	--	--	--
LOC111016355	36.13	31.46	32.5	33.3633	2.81	1.84	1.3	1.98333	1966	1793	1570	130	95	62	-3.17152	4.45715e-20	1.02563e-18	down	NW_019104533.1	756813	760700	+	LOC111016355	--	K14506 jasmonic acid-amino synthetase [EC:6.3.2.52] | (RefSeq) jasmonic acid-amido synthetase JAR1-like (A)	ko04075: Plant hormone signal transduction	jasmonic acid-amido synthetase JAR1-like [Momordica charantia]	JAR4_NICAT RecName: Full=Jasmonoyl--L-amino acid synthetase JAR4 {ECO:0000305}; EC=6.3.2.52 {ECO:0000269|PubMed:17085687}; AltName: Full=Jasmonate-amino acid synthetase JAR4 {ECO:0000305}; AltName: Full=Jasmonic acid-amido synthetase JAR4 {ECO:0000305}; AltName: Full=Protein JASMONATE RESISTANT 4 {ECO:0000303|PubMed:17085687};	A0A6J1D2B9_MOMCH SubName: Full=jasmonic acid-amido synthetase JAR1-like {ECO:0000313|RefSeq:XP_022147427.1, ECO:0000313|RefSeq:XP_022147428.1};	At2g46370	GO:0005773,vacuole; GO:0102053,(-)-jasmonoyl-isoleucine synthetase activity; GO:0070566,adenylyltransferase activity; GO:0005524,ATP binding; GO:0080123,jasmonate-amino synthetase activity; GO:0102058,jasmonoyl-leucine synthetase activity; GO:0102057,jasmonoyl-valine synthetase activity; GO:0009864,induced systemic resistance, jasmonic acid mediated signaling pathway; GO:0009694,jasmonic acid met…	PF03321.13:GH3 auxin-responsive promoter	--
LOC111016422	91.57	91.78	58.37	80.5733	46.2	42.39	55.19	47.9267	1393	1557	917	920	828	871	-1.04375	1.81824e-05	0.00119201	down	NW_019104533.1	856832	858287	-	LOC111016422	--	--	--	non-specific lipid-transfer protein-like [Momordica charantia]	NLTP6_AMBAR RecName: Full=Non-specific lipid-transfer protein; Short=LTP; AltName: Full=Allergen Amb a VI; AltName: Full=Allergen Ra6; AltName: Full=Pollen allergen Amb a 6; AltName: Allergen=Amb a 6; Flags: Precursor;	A0A6J1D1I6_MOMCH RecName: Full=Non-specific lipid-transfer protein {ECO:0000256|RuleBase:RU000628};	At2g18370	GO:0008289,lipid binding; GO:0006869,lipid transport; GO:0003674,molecular_function; GO:0005488,binding; GO:0006810,transport; GO:0006811,ion transport; GO:0006820,anion transport; GO:0008150,biological_process; GO:0010876,lipid localization; GO:0033036,macromolecule localization; GO:0051179,localization; GO:0051234,establishment of localization; GO:0071702,organic substance transport	PF00234.22:Protease inhibitor/seed storage/LTP family	--	--	--
LOC111016422	3.92	7.43	4.92	5.42333	91.57	91.78	58.37	80.5733	70	139	78	1393	1557	917	4.80074	7.46091e-52	8.89845e-50	up	NW_019104533.1	856832	858287	-	LOC111016422	--	--	--	non-specific lipid-transfer protein-like [Momordica charantia]	NLTP6_AMBAR RecName: Full=Non-specific lipid-transfer protein; Short=LTP; AltName: Full=Allergen Amb a VI; AltName: Full=Allergen Ra6; AltName: Full=Pollen allergen Amb a 6; AltName: Allergen=Amb a 6; Flags: Precursor;	A0A6J1D1I6_MOMCH RecName: Full=Non-specific lipid-transfer protein {ECO:0000256|RuleBase:RU000628};	At2g18370	GO:0008289,lipid binding; GO:0006869,lipid transport; GO:0003674,molecular_function; GO:0005488,binding; GO:0006810,transport; GO:0006811,ion transport; GO:0006820,anion transport; GO:0008150,biological_process; GO:0010876,lipid localization; GO:0033036,macromolecule localization; GO:0051179,localization; GO:0051234,establishment of localization; GO:0071702,organic substance transport	PF00234.22:Protease inhibitor/seed storage/LTP family	--
LOC111016426	1.95	2.21	1.66	1.94	3.89	7.04	7.75	6.22667	49	62	43	128	227	202	1.35492	0.00119149	0.0320152	up	NW_019104533.1	824151	826261	-	LOC111016426	--	K14496 abscisic acid receptor PYR/PYL family | (RefSeq) abscisic acid receptor PYL9 (A)	ko04016: MAPK signaling pathway - plant; ko04075: Plant hormone signal transduction	abscisic acid receptor PYL9 [Momordica charantia]	PYL3_ORYSJ RecName: Full=Abscisic acid receptor PYL3 {ECO:0000305}; AltName: Full=PYR1-like protein 10 {ECO:0000303|PubMed:24743650}; Short=OsPYL10 {ECO:0000303|PubMed:24743650}; AltName: Full=PYR1-like protein 3 {ECO:0000303|PubMed:22071266}; Short=OsPYL3 {ECO:0000303|PubMed:22071266}; AltName: Full=Regulatory components of ABA receptor 3 {ECO:0000305};	A0A6J1D1J1_MOMCH SubName: Full=abscisic acid receptor PYL9 {ECO:0000313|RefSeq:XP_022147523.1};	At1g01360	GO:0005737,cytoplasm; GO:0005829,cytosol; GO:0005634,nucleus; GO:0010427,abscisic acid binding; GO:0004864,protein phosphatase inhibitor activity; GO:0038023,signaling receptor activity; GO:0009738,abscisic acid-activated signaling pathway; GO:1905183,negative regulation of protein serine/threonine phosphatase activity; GO:0080163,regulation of protein serine/threonine phosphatase activity; GO:00…	PF10604.9:Polyketide cyclase / dehydrase and lipid transport	--	--	--
LOC111016426	23.81	12.61	17.09	17.8367	1.95	2.21	1.66	1.94	703	390	448	49	62	43	-2.30812	2.9783e-08	2.1256e-07	down	NW_019104533.1	824151	826261	-	LOC111016426	--	K14496 abscisic acid receptor PYR/PYL family | (RefSeq) abscisic acid receptor PYL9 (A)	ko04016: MAPK signaling pathway - plant; ko04075: Plant hormone signal transduction	abscisic acid receptor PYL9 [Momordica charantia]	PYL3_ORYSJ RecName: Full=Abscisic acid receptor PYL3 {ECO:0000305}; AltName: Full=PYR1-like protein 10 {ECO:0000303|PubMed:24743650}; Short=OsPYL10 {ECO:0000303|PubMed:24743650}; AltName: Full=PYR1-like protein 3 {ECO:0000303|PubMed:22071266}; Short=OsPYL3 {ECO:0000303|PubMed:22071266}; AltName: Full=Regulatory components of ABA receptor 3 {ECO:0000305};	A0A6J1D1J1_MOMCH SubName: Full=abscisic acid receptor PYL9 {ECO:0000313|RefSeq:XP_022147523.1};	At1g01360	GO:0005737,cytoplasm; GO:0005829,cytosol; GO:0005634,nucleus; GO:0010427,abscisic acid binding; GO:0004864,protein phosphatase inhibitor activity; GO:0038023,signaling receptor activity; GO:0009738,abscisic acid-activated signaling pathway; GO:1905183,negative regulation of protein serine/threonine phosphatase activity; GO:0080163,regulation of protein serine/threonine phosphatase activity; GO:00…	PF10604.9:Polyketide cyclase / dehydrase and lipid transport	--
LOC111016464	3.32	2.83	3.86	3.33667	7.61	13.74	20.08	13.81	104	99	125	312	553	653	1.68062	9.283e-05	0.00435625	up	NW_019104534.1	658613	660636	-	LOC111016464	--	K13430 serine/threonine-protein kinase PBS1 [EC:2.7.11.1] | (RefSeq) serine/threonine-protein kinase PBS1 (A)	ko04626: Plant-pathogen interaction	serine/threonine-protein kinase RIPK [Momordica charantia]	RIPK_ARATH RecName: Full=Serine/threonine-protein kinase RIPK {ECO:0000305}; EC=2.7.11.1 {ECO:0000305|PubMed:21320696}; AltName: Full=ACIK1A/PBL14; AltName: Full=ACRE protein ortholog 264A {ECO:0000305}; Short=AtACRE264a {ECO:0000303|PubMed:15181213}; AltName: Full=PBS1-like protein 14 {ECO:0000303|PubMed:20413097}; AltName: Full=RPM1-induced protein kinase {ECO:0000303|PubMed:21320696};	A0A6J1D0H9_MOMCH SubName: Full=serine/threonine-protein kinase RIPK {ECO:0000313|RefSeq:XP_022147570.1};	At2g05940	GO:0005886,plasma membrane; GO:0005524,ATP binding; GO:0106310,protein serine kinase activity; GO:0004674,protein serine/threonine kinase activity; GO:0106311,protein threonine kinase activity; GO:0042742,defense response to bacterium; GO:0006468,protein phosphorylation; GO:0000166,nucleotide binding; GO:0003674,molecular_function; GO:0005488,binding; GO:0017076,purine nucleotide binding; GO:0030…	PF07714.17:Protein tyrosine kinase	--	--	--
LOC111016464	21.16	23.91	20.35	21.8067	3.32	2.83	3.86	3.33667	779	922	665	104	99	125	-1.75861	3.58937e-07	2.16874e-06	down	NW_019104534.1	658613	660636	-	LOC111016464	--	K13430 serine/threonine-protein kinase PBS1 [EC:2.7.11.1] | (RefSeq) serine/threonine-protein kinase PBS1 (A)	ko04626: Plant-pathogen interaction	serine/threonine-protein kinase RIPK [Momordica charantia]	RIPK_ARATH RecName: Full=Serine/threonine-protein kinase RIPK {ECO:0000305}; EC=2.7.11.1 {ECO:0000305|PubMed:21320696}; AltName: Full=ACIK1A/PBL14; AltName: Full=ACRE protein ortholog 264A {ECO:0000305}; Short=AtACRE264a {ECO:0000303|PubMed:15181213}; AltName: Full=PBS1-like protein 14 {ECO:0000303|PubMed:20413097}; AltName: Full=RPM1-induced protein kinase {ECO:0000303|PubMed:21320696};	A0A6J1D0H9_MOMCH SubName: Full=serine/threonine-protein kinase RIPK {ECO:0000313|RefSeq:XP_022147570.1};	At2g05940	GO:0005886,plasma membrane; GO:0005524,ATP binding; GO:0106310,protein serine kinase activity; GO:0004674,protein serine/threonine kinase activity; GO:0106311,protein threonine kinase activity; GO:0042742,defense response to bacterium; GO:0006468,protein phosphorylation; GO:0000166,nucleotide binding; GO:0003674,molecular_function; GO:0005488,binding; GO:0017076,purine nucleotide binding; GO:0030…	PF07714.17:Protein tyrosine kinase	--
LOC111016465	1.83	2.19	0.81	1.61	6.64	8.99	8.4	8.01	66	88	30	313	416	314	2.03555	1.76452e-07	2.3074e-05	up	NW_019104534.1	953641	957310	-	LOC111016465	--	--	--	IQ domain-containing protein IQM1-like [Momordica charantia]	IQM4_ARATH RecName: Full=IQ domain-containing protein IQM4 {ECO:0000305}; AltName: Full=IQ motif-containing protein 4 {ECO:0000303|Ref.5};	A0A6J1D2S5_MOMCH SubName: Full=IQ domain-containing protein IQM1-like {ECO:0000313|RefSeq:XP_022147571.1};	At2g26190	GO:0009507,chloroplast; GO:0005634,nucleus; GO:0005516,calmodulin binding; GO:0071456,cellular response to hypoxia; GO:0009737,response to abscisic acid; GO:0009651,response to salt stress; GO:0003674,molecular_function; GO:0005488,binding; GO:0005515,protein binding; GO:0001666,response to hypoxia; GO:0006950,response to stress; GO:0008150,biological_process; GO:0009628,response to abiotic stimu…	PF00612.27:IQ calmodulin-binding motif	--	--	--
LOC111016465	14.58	17.67	17.86	16.7033	1.83	2.19	0.81	1.61	617	783	671	66	88	30	-2.49893	2.59368e-11	2.68664e-10	down	NW_019104534.1	953641	957310	-	LOC111016465	--	--	--	IQ domain-containing protein IQM1-like [Momordica charantia]	IQM4_ARATH RecName: Full=IQ domain-containing protein IQM4 {ECO:0000305}; AltName: Full=IQ motif-containing protein 4 {ECO:0000303|Ref.5};	A0A6J1D2S5_MOMCH SubName: Full=IQ domain-containing protein IQM1-like {ECO:0000313|RefSeq:XP_022147571.1};	At2g26190	GO:0009507,chloroplast; GO:0005634,nucleus; GO:0005516,calmodulin binding; GO:0071456,cellular response to hypoxia; GO:0009737,response to abscisic acid; GO:0009651,response to salt stress; GO:0003674,molecular_function; GO:0005488,binding; GO:0005515,protein binding; GO:0001666,response to hypoxia; GO:0006950,response to stress; GO:0008150,biological_process; GO:0009628,response to abiotic stimu…	PF00612.27:IQ calmodulin-binding motif	--
LOC111016610	43.3	37.09	59.36	46.5833	30.76	23.72	23.41	25.9633	3162	3021	4477	2941	2224	1774	-1.1896	0.000482098	0.0158265	down	NW_019104489.1	2249829	2257806	+	LOC111016610	--	K10999 cellulose synthase A [EC:2.4.1.12] | (RefSeq) cellulose synthase A catalytic subunit 3 [UDP-forming]-like (A)	--	cellulose synthase A catalytic subunit 3 [UDP-forming]	CESA3_ARATH RecName: Full=Cellulose synthase A catalytic subunit 3 [UDP-forming]; Short=AtCesA3; EC=2.4.1.12; AltName: Full=Constitutive expression of VSP1 protein 1; AltName: Full=Isoxaben-resistant protein 1; Short=Ath-B; AltName: Full=Protein ECTOPIC LIGNIN 1; AltName: Full=Protein RADIALLY SWOLLEN 5; Short=AtRSW5;	A0A6J1D3A6_MOMCH RecName: Full=Cellulose synthase {ECO:0000256|RuleBase:RU361116}; EC=2.4.1.12 {ECO:0000256|RuleBase:RU361116};	At5g05170	GO:0005768,endosome; GO:0005794,Golgi apparatus; GO:0016021,integral component of membrane; GO:0005886,plasma membrane; GO:0009506,plasmodesma; GO:0005802,trans-Golgi network; GO:0016760,cellulose synthase (UDP-forming) activity; GO:0016759,cellulose synthase activity; GO:0046872,metal ion binding; GO:0071555,cell wall organization; GO:0030244,cellulose biosynthetic process; GO:0006952,defense re…	PF03552.14:Cellulose synthase	--	--	--
LOC111016610	37.77	27.68	32.34	32.5967	43.3	37.09	59.36	46.5833	3241	2487	2463	3162	3021	4477	1.47453	3.64859e-05	0.000153484	up	NW_019104489.1	2249829	2257806	+	LOC111016610	--	K10999 cellulose synthase A [EC:2.4.1.12] | (RefSeq) cellulose synthase A catalytic subunit 3 [UDP-forming]-like (A)	--	cellulose synthase A catalytic subunit 3 [UDP-forming]	CESA3_ARATH RecName: Full=Cellulose synthase A catalytic subunit 3 [UDP-forming]; Short=AtCesA3; EC=2.4.1.12; AltName: Full=Constitutive expression of VSP1 protein 1; AltName: Full=Isoxaben-resistant protein 1; Short=Ath-B; AltName: Full=Protein ECTOPIC LIGNIN 1; AltName: Full=Protein RADIALLY SWOLLEN 5; Short=AtRSW5;	A0A6J1D3A6_MOMCH RecName: Full=Cellulose synthase {ECO:0000256|RuleBase:RU361116}; EC=2.4.1.12 {ECO:0000256|RuleBase:RU361116};	At5g05170	GO:0005768,endosome; GO:0005794,Golgi apparatus; GO:0016021,integral component of membrane; GO:0005886,plasma membrane; GO:0009506,plasmodesma; GO:0005802,trans-Golgi network; GO:0016760,cellulose synthase (UDP-forming) activity; GO:0016759,cellulose synthase activity; GO:0046872,metal ion binding; GO:0071555,cell wall organization; GO:0030244,cellulose biosynthetic process; GO:0006952,defense re…	PF03552.14:Cellulose synthase	--
LOC111016633	0	0.88	2.38	1.08667	16.28	7.39	13.22	12.2967	0	14	35	303	135	195	3.10488	0.00198968	0.0459148	up	NW_019104535.1	511556	512302	-	LOC111016633	--	--	--	sigma factor binding protein 2, chloroplastic-like [Momordica charantia]	SIB1_ARATH RecName: Full=Sigma factor binding protein 1, chloroplastic; Short=AtsibI; Short=Sigma factor binding protein I; AltName: Full=SigA binding protein; AltName: Full=VQ motif-containing protein 23 {ECO:0000303|PubMed:22535423}; Short=AtVQ23 {ECO:0000303|PubMed:22535423}; Flags: Precursor;	A0A6J1D137_MOMCH SubName: Full=sigma factor binding protein 2, chloroplastic-like {ECO:0000313|RefSeq:XP_022147780.1};	At3g56710	GO:0009507,chloroplast; GO:0005634,nucleus; GO:0071482,cellular response to light stimulus; GO:0042742,defense response to bacterium; GO:0051091,positive regulation of DNA-binding transcription factor activity; GO:0008150,biological_process; GO:0009314,response to radiation; GO:0009416,response to light stimulus; GO:0009628,response to abiotic stimulus; GO:0009987,cellular process; GO:0050896,res…	PF05678.14:VQ motif	--	--	--
LOC111016633	24.24	17.72	25.15	22.37	0	0.88	2.38	1.08667	405	310	373	0	14	35	-3.33864	0.000993386	0.00306002	down	NW_019104535.1	511556	512302	-	LOC111016633	--	--	--	sigma factor binding protein 2, chloroplastic-like [Momordica charantia]	SIB1_ARATH RecName: Full=Sigma factor binding protein 1, chloroplastic; Short=AtsibI; Short=Sigma factor binding protein I; AltName: Full=SigA binding protein; AltName: Full=VQ motif-containing protein 23 {ECO:0000303|PubMed:22535423}; Short=AtVQ23 {ECO:0000303|PubMed:22535423}; Flags: Precursor;	A0A6J1D137_MOMCH SubName: Full=sigma factor binding protein 2, chloroplastic-like {ECO:0000313|RefSeq:XP_022147780.1};	At3g56710	GO:0009507,chloroplast; GO:0005634,nucleus; GO:0071482,cellular response to light stimulus; GO:0042742,defense response to bacterium; GO:0051091,positive regulation of DNA-binding transcription factor activity; GO:0008150,biological_process; GO:0009314,response to radiation; GO:0009416,response to light stimulus; GO:0009628,response to abiotic stimulus; GO:0009987,cellular process; GO:0050896,res…	PF05678.14:VQ motif	--
LOC111016719	40.39	28.43	55.18	41.3333	24.08	20.47	24.47	23.0067	1042	818	1470	813	678	655	-1.20993	0.00125868	0.033266	down	NW_019104536.1	714406	716008	-	LOC111016719	--	--	--	phospholipase A1-IIgamma-like [Momordica charantia]	DSEL_ARATH RecName: Full=Phospholipase A1-IIgamma; EC=3.1.1.-; AltName: Full=DAD1-like seedling establishment-related lipase; Short=AtDSEL; Short=Phospholipase DSEL;	A0A6J1D2D3_MOMCH RecName: Full=Phospholipase A1 {ECO:0000256|RuleBase:RU367093}; EC=3.1.1.- {ECO:0000256|RuleBase:RU367093};	At4g18550	GO:0005737,cytoplasm; GO:0047372,acylglycerol lipase activity; GO:0008970,phospholipase A1 activity; GO:0046340,diacylglycerol catabolic process; GO:0019915,lipid storage; GO:0052651,monoacylglycerol catabolic process; GO:0010187,negative regulation of seed germination; GO:0003674,molecular_function; GO:0003824,catalytic activity; GO:0016298,lipase activity; GO:0016787,hydrolase activity; GO:0016…	PF01764.25:Lipase (class 3)	--	--	--
LOC111016719	2.57	3.09	2.01	2.55667	40.39	28.43	55.18	41.3333	78	98	54	1042	818	1470	4.99149	2.144e-31	1.08391e-29	up	NW_019104536.1	714406	716008	-	LOC111016719	--	--	--	phospholipase A1-IIgamma-like [Momordica charantia]	DSEL_ARATH RecName: Full=Phospholipase A1-IIgamma; EC=3.1.1.-; AltName: Full=DAD1-like seedling establishment-related lipase; Short=AtDSEL; Short=Phospholipase DSEL;	A0A6J1D2D3_MOMCH RecName: Full=Phospholipase A1 {ECO:0000256|RuleBase:RU367093}; EC=3.1.1.- {ECO:0000256|RuleBase:RU367093};	At4g18550	GO:0005737,cytoplasm; GO:0047372,acylglycerol lipase activity; GO:0008970,phospholipase A1 activity; GO:0046340,diacylglycerol catabolic process; GO:0019915,lipid storage; GO:0052651,monoacylglycerol catabolic process; GO:0010187,negative regulation of seed germination; GO:0003674,molecular_function; GO:0003824,catalytic activity; GO:0016298,lipase activity; GO:0016787,hydrolase activity; GO:0016…	PF01764.25:Lipase (class 3)	--
LOC111016753	88.7	48.85	181.34	106.297	26.37	20.49	29.07	25.31	2138	1313	4514	832	634	727	-2.47601	9.89647e-07	9.89142e-05	down	NW_019104536.1	840578	843167	+	LOC111016753	--	K00430 peroxidase [EC:1.11.1.7] | (RefSeq) peroxidase P7-like (A)	ko00940: Phenylpropanoid biosynthesis; ko01100: Metabolic pathways; ko01110: Biosynthesis of secondary metabolites	peroxidase P7-like [Momordica charantia]	PER4_VITVI RecName: Full=Peroxidase 4 {ECO:0000250|UniProtKB:Q42578}; EC=1.11.1.7; Flags: Precursor;	A0A6J1D3R2_MOMCH RecName: Full=Peroxidase {ECO:0000256|ARBA:ARBA00012313, ECO:0000256|RuleBase:RU362060}; EC=1.11.1.7 {ECO:0000256|ARBA:ARBA00012313, ECO:0000256|RuleBase:RU362060};	At5g05340	GO:0005576,extracellular region; GO:0020037,heme binding; GO:0046872,metal ion binding; GO:0004601,peroxidase activity; GO:0042744,hydrogen peroxide catabolic process; GO:0006979,response to oxidative stress; GO:0003674,molecular_function; GO:0005488,binding; GO:0046906,tetrapyrrole binding; GO:0097159,organic cyclic compound binding; GO:1901363,heterocyclic compound binding; GO:0043167,ion bindi…	PF00141.23:Peroxidase	--	--	--
LOC111016753	19.78	13.76	32.78	22.1067	88.7	48.85	181.34	106.297	560	408	824	2138	1313	4514	3.29536	9.24749e-09	7.02312e-08	up	NW_019104536.1	840578	843167	+	LOC111016753	--	K00430 peroxidase [EC:1.11.1.7] | (RefSeq) peroxidase P7-like (A)	ko00940: Phenylpropanoid biosynthesis; ko01100: Metabolic pathways; ko01110: Biosynthesis of secondary metabolites	peroxidase P7-like [Momordica charantia]	PER4_VITVI RecName: Full=Peroxidase 4 {ECO:0000250|UniProtKB:Q42578}; EC=1.11.1.7; Flags: Precursor;	A0A6J1D3R2_MOMCH RecName: Full=Peroxidase {ECO:0000256|ARBA:ARBA00012313, ECO:0000256|RuleBase:RU362060}; EC=1.11.1.7 {ECO:0000256|ARBA:ARBA00012313, ECO:0000256|RuleBase:RU362060};	At5g05340	GO:0005576,extracellular region; GO:0020037,heme binding; GO:0046872,metal ion binding; GO:0004601,peroxidase activity; GO:0042744,hydrogen peroxide catabolic process; GO:0006979,response to oxidative stress; GO:0003674,molecular_function; GO:0005488,binding; GO:0046906,tetrapyrrole binding; GO:0097159,organic cyclic compound binding; GO:1901363,heterocyclic compound binding; GO:0043167,ion bindi…	PF00141.23:Peroxidase	--
LOC111016798	75.04	74.34	52.29	67.2233	34.44	40.66	39.24	38.1133	1423	1572	1024	855	990	772	-1.12492	2.01759e-08	3.90864e-06	down	NW_019104536.1	681609	682604	-	LOC111016798	--	K19038 E3 ubiquitin-protein ligase ATL41 [EC:2.3.2.27] | (RefSeq) E3 ubiquitin-protein ligase ATL41-like (A)	--	E3 ubiquitin-protein ligase ATL41-like [Momordica charantia]	ATL41_ARATH RecName: Full=E3 ubiquitin-protein ligase ATL41; EC=2.3.2.27 {ECO:0000269|PubMed:15644464, ECO:0000269|PubMed:16339806}; AltName: Full=RING-H2 finger protein ATL41; AltName: Full=RING-type E3 ubiquitin transferase ATL41 {ECO:0000305};	A0A6J1D430_MOMCH SubName: Full=E3 ubiquitin-protein ligase ATL41-like {ECO:0000313|RefSeq:XP_022148011.1};	At2g42360	GO:0016021,integral component of membrane; GO:0046872,metal ion binding; GO:0004842,ubiquitin-protein transferase activity; GO:0016567,protein ubiquitination; GO:0003674,molecular_function; GO:0005488,binding; GO:0043167,ion binding; GO:0043169,cation binding; GO:0003824,catalytic activity; GO:0016740,transferase activity; GO:0019787,ubiquitin-like protein transferase activity; GO:0140096,catalyt…	PF13639.6:Ring finger domain	--	--	--
LOC111016798	4.98	2.36	3.44	3.59333	75.04	74.34	52.29	67.2233	111	55	68	1423	1572	1024	5.11598	2.0287e-45	1.86729e-43	up	NW_019104536.1	681609	682604	-	LOC111016798	--	K19038 E3 ubiquitin-protein ligase ATL41 [EC:2.3.2.27] | (RefSeq) E3 ubiquitin-protein ligase ATL41-like (A)	--	E3 ubiquitin-protein ligase ATL41-like [Momordica charantia]	ATL41_ARATH RecName: Full=E3 ubiquitin-protein ligase ATL41; EC=2.3.2.27 {ECO:0000269|PubMed:15644464, ECO:0000269|PubMed:16339806}; AltName: Full=RING-H2 finger protein ATL41; AltName: Full=RING-type E3 ubiquitin transferase ATL41 {ECO:0000305};	A0A6J1D430_MOMCH SubName: Full=E3 ubiquitin-protein ligase ATL41-like {ECO:0000313|RefSeq:XP_022148011.1};	At2g42360	GO:0016021,integral component of membrane; GO:0046872,metal ion binding; GO:0004842,ubiquitin-protein transferase activity; GO:0016567,protein ubiquitination; GO:0003674,molecular_function; GO:0005488,binding; GO:0043167,ion binding; GO:0043169,cation binding; GO:0003824,catalytic activity; GO:0016740,transferase activity; GO:0019787,ubiquitin-like protein transferase activity; GO:0140096,catalyt…	PF13639.6:Ring finger domain	--
LOC111016907	10.2	7.66	7.1	8.32	4.05	5.91	4.97	4.97667	277	232	199	144	206	140	-1.07041	0.00106619	0.029375	down	NW_019104537.1	39641	44250	-	LOC111016907	--	K00469 inositol oxygenase [EC:1.13.99.1] | (RefSeq) inositol oxygenase 4-like (A)	ko00053: Ascorbate and aldarate metabolism; ko00562: Inositol phosphate metabolism; ko01100: Metabolic pathways	inositol oxygenase 4-like [Momordica charantia]	MIOX4_ARATH RecName: Full=Inositol oxygenase 4; EC=1.13.99.1; AltName: Full=Myo-inositol oxygenase 4; Short=AtMIOX4; Short=MI oxygenase 4;	A0A6J1D265_MOMCH RecName: Full=Inositol oxygenase {ECO:0000256|ARBA:ARBA00011919, ECO:0000256|RuleBase:RU367039}; EC=1.13.99.1 {ECO:0000256|ARBA:ARBA00011919, ECO:0000256|RuleBase:RU367039}; AltName: Full=Myo-inositol oxygenase {ECO:0000256|RuleBase:RU367039};	At4g26260	GO:0005737,cytoplasm; GO:0050113,inositol oxygenase activity; GO:0005506,iron ion binding; GO:0019310,inositol catabolic process; GO:0019853,L-ascorbic acid biosynthetic process; GO:0003674,molecular_function; GO:0003824,catalytic activity; GO:0016491,oxidoreductase activity; GO:0016701,oxidoreductase activity, acting on single donors with incorporation of molecular oxygen; GO:0005488,binding; GO…	PF05153.15:Myo-inositol oxygenase	--	--	--
LOC111016907	1.47	0.75	0.71	0.976667	10.2	7.66	7.1	8.32	47	25	20	277	232	199	3.99422	2.25344e-16	3.96306e-15	up	NW_019104537.1	39641	44250	-	LOC111016907	--	K00469 inositol oxygenase [EC:1.13.99.1] | (RefSeq) inositol oxygenase 4-like (A)	ko00053: Ascorbate and aldarate metabolism; ko00562: Inositol phosphate metabolism; ko01100: Metabolic pathways	inositol oxygenase 4-like [Momordica charantia]	MIOX4_ARATH RecName: Full=Inositol oxygenase 4; EC=1.13.99.1; AltName: Full=Myo-inositol oxygenase 4; Short=AtMIOX4; Short=MI oxygenase 4;	A0A6J1D265_MOMCH RecName: Full=Inositol oxygenase {ECO:0000256|ARBA:ARBA00011919, ECO:0000256|RuleBase:RU367039}; EC=1.13.99.1 {ECO:0000256|ARBA:ARBA00011919, ECO:0000256|RuleBase:RU367039}; AltName: Full=Myo-inositol oxygenase {ECO:0000256|RuleBase:RU367039};	At4g26260	GO:0005737,cytoplasm; GO:0050113,inositol oxygenase activity; GO:0005506,iron ion binding; GO:0019310,inositol catabolic process; GO:0019853,L-ascorbic acid biosynthetic process; GO:0003674,molecular_function; GO:0003824,catalytic activity; GO:0016491,oxidoreductase activity; GO:0016701,oxidoreductase activity, acting on single donors with incorporation of molecular oxygen; GO:0005488,binding; GO…	PF05153.15:Myo-inositol oxygenase	--
LOC111016929	19.17	18.09	23.06	20.1067	61.07	56.23	84.32	67.2067	537	565	667	2239	2022	2450	1.39729	3.97986e-06	0.000329066	up	NW_019104537.1	1004003	1006314	+	LOC111016929	--	K05298 glyceraldehyde-3-phosphate dehydrogenase (NADP+) (phosphorylating) [EC:1.2.1.13] | (RefSeq) glyceraldehyde-3-phosphate dehydrogenase A, chloroplastic (A)	ko00710: Carbon fixation in photosynthetic organisms; ko01100: Metabolic pathways; ko01200: Carbon metabolism	glyceraldehyde-3-phosphate dehydrogenase A, chloroplastic [Momordica charantia]	G3PA1_ARATH RecName: Full=Glyceraldehyde-3-phosphate dehydrogenase GAPA1, chloroplastic; EC=1.2.1.13; AltName: Full=NADP-dependent glyceraldehydephosphate dehydrogenase A subunit 1; Flags: Precursor;	A0A6J1D4F1_MOMCH RecName: Full=Glyceraldehyde-3-phosphate dehydrogenase {ECO:0000256|RuleBase:RU361160}; EC=1.2.1.- {ECO:0000256|RuleBase:RU361160};	At3g26650	GO:0048046,apoplast; GO:0009507,chloroplast; GO:0009941,chloroplast envelope; GO:0031969,chloroplast membrane; GO:0009570,chloroplast stroma; GO:0009535,chloroplast thylakoid membrane; GO:0005829,cytosol; GO:0010319,stromule; GO:0099080,supramolecular complex; GO:0097718,disordered domain specific binding; GO:0004365,glyceraldehyde-3-phosphate dehydrogenase (NAD+) (phosphorylating) activity; GO:0…	PF02800.20:Glyceraldehyde 3-phosphate dehydrogenase, C-terminal domain	--	--	--
LOC111016929	544.76	483.7	481.82	503.427	19.17	18.09	23.06	20.1067	17924	16667	14072	537	565	667	-3.70176	3.95139e-38	2.69842e-36	down	NW_019104537.1	1004003	1006314	+	LOC111016929	--	K05298 glyceraldehyde-3-phosphate dehydrogenase (NADP+) (phosphorylating) [EC:1.2.1.13] | (RefSeq) glyceraldehyde-3-phosphate dehydrogenase A, chloroplastic (A)	ko00710: Carbon fixation in photosynthetic organisms; ko01100: Metabolic pathways; ko01200: Carbon metabolism	glyceraldehyde-3-phosphate dehydrogenase A, chloroplastic [Momordica charantia]	G3PA1_ARATH RecName: Full=Glyceraldehyde-3-phosphate dehydrogenase GAPA1, chloroplastic; EC=1.2.1.13; AltName: Full=NADP-dependent glyceraldehydephosphate dehydrogenase A subunit 1; Flags: Precursor;	A0A6J1D4F1_MOMCH RecName: Full=Glyceraldehyde-3-phosphate dehydrogenase {ECO:0000256|RuleBase:RU361160}; EC=1.2.1.- {ECO:0000256|RuleBase:RU361160};	At3g26650	GO:0048046,apoplast; GO:0009507,chloroplast; GO:0009941,chloroplast envelope; GO:0031969,chloroplast membrane; GO:0009570,chloroplast stroma; GO:0009535,chloroplast thylakoid membrane; GO:0005829,cytosol; GO:0010319,stromule; GO:0099080,supramolecular complex; GO:0097718,disordered domain specific binding; GO:0004365,glyceraldehyde-3-phosphate dehydrogenase (NAD+) (phosphorylating) activity; GO:0…	PF02800.20:Glyceraldehyde 3-phosphate dehydrogenase, C-terminal domain	--
LOC111017042	55.77	51.81	40.8	49.46	23.49	25	24.57	24.3533	945	979	714	521	544	432	-1.33155	9.52511e-10	2.87439e-07	down	NW_019104489.1	4645968	4646857	+	LOC111017042	--	--	--	auxin-binding protein ABP19a [Momordica charantia]	AB19A_PRUPE RecName: Full=Auxin-binding protein ABP19a; Flags: Precursor;	A0A6J1D2R7_MOMCH RecName: Full=Germin-like protein {ECO:0000256|RuleBase:RU366015};	At5g20630	GO:0048046,apoplast; GO:0005618,cell wall; GO:0030145,manganese ion binding; GO:0009734,auxin-activated signaling pathway; GO:0003674,molecular_function; GO:0005488,binding; GO:0043167,ion binding; GO:0043169,cation binding; GO:0046872,metal ion binding; GO:0046914,transition metal ion binding; GO:0007154,cell communication; GO:0007165,signal transduction; GO:0008150,biological_process; GO:000971…	PF00190.22:Cupin	--	--	--
LOC111017042	3.77	3.84	3.17	3.59333	55.77	51.81	40.8	49.46	75	80	56	945	979	714	4.69273	3.11259e-65	5.66826e-63	up	NW_019104489.1	4645968	4646857	+	LOC111017042	--	--	--	auxin-binding protein ABP19a [Momordica charantia]	AB19A_PRUPE RecName: Full=Auxin-binding protein ABP19a; Flags: Precursor;	A0A6J1D2R7_MOMCH RecName: Full=Germin-like protein {ECO:0000256|RuleBase:RU366015};	At5g20630	GO:0048046,apoplast; GO:0005618,cell wall; GO:0030145,manganese ion binding; GO:0009734,auxin-activated signaling pathway; GO:0003674,molecular_function; GO:0005488,binding; GO:0043167,ion binding; GO:0043169,cation binding; GO:0046872,metal ion binding; GO:0046914,transition metal ion binding; GO:0007154,cell communication; GO:0007165,signal transduction; GO:0008150,biological_process; GO:000971…	PF00190.22:Cupin	--
LOC111017220	27.35	42.77	30.39	33.5033	83.06	130.11	95.75	102.973	929	1620	1066	3693	5674	3374	1.30539	7.39449e-08	1.05486e-05	up	NW_019104539.1	774786	782268	+	LOC111017220	--	K13201 nucleolysin TIA-1/TIAR | (RefSeq) oligouridylate-binding protein 1-like isoform X1 (A)	--	polyadenylate-binding protein RBP47 [Momordica charantia]	RB47B_ARATH RecName: Full=Polyadenylate-binding protein RBP47B; Short=Poly(A)-binding protein RBP47B; AltName: Full=RNA-binding protein 47B; Short=AtRBP47B;	A0A6J1D3C6_MOMCH SubName: Full=polyadenylate-binding protein RBP47 {ECO:0000313|RefSeq:XP_022148600.1};	At3g19130	GO:0010494,cytoplasmic stress granule; GO:0005829,cytosol; GO:0005634,nucleus; GO:0003729,mRNA binding; GO:0008143,poly(A) binding; GO:0034605,cellular response to heat; GO:0006397,mRNA processing; GO:0034063,stress granule assembly; GO:0003674,molecular_function; GO:0003676,nucleic acid binding; GO:0003723,RNA binding; GO:0005488,binding; GO:0097159,organic cyclic compound binding; GO:1901363,he…	PF00076.22:RNA recognition motif. (a.k.a. RRM, RBD, or RNP domain)	--	--	--
LOC111017220	263.51	363.16	322.78	316.483	27.35	42.77	30.39	33.5033	10515	15176	11433	929	1620	1066	-2.3295	2.45921e-24	7.7559e-23	down	NW_019104539.1	774786	782268	+	LOC111017220	--	K13201 nucleolysin TIA-1/TIAR | (RefSeq) oligouridylate-binding protein 1-like isoform X1 (A)	--	polyadenylate-binding protein RBP47 [Momordica charantia]	RB47B_ARATH RecName: Full=Polyadenylate-binding protein RBP47B; Short=Poly(A)-binding protein RBP47B; AltName: Full=RNA-binding protein 47B; Short=AtRBP47B;	A0A6J1D3C6_MOMCH SubName: Full=polyadenylate-binding protein RBP47 {ECO:0000313|RefSeq:XP_022148600.1};	At3g19130	GO:0010494,cytoplasmic stress granule; GO:0005829,cytosol; GO:0005634,nucleus; GO:0003729,mRNA binding; GO:0008143,poly(A) binding; GO:0034605,cellular response to heat; GO:0006397,mRNA processing; GO:0034063,stress granule assembly; GO:0003674,molecular_function; GO:0003676,nucleic acid binding; GO:0003723,RNA binding; GO:0005488,binding; GO:0097159,organic cyclic compound binding; GO:1901363,he…	PF00076.22:RNA recognition motif. (a.k.a. RRM, RBD, or RNP domain)	--
LOC111017324	1.42	0.92	1.14	1.16	0.19	0	0.21	0.133333	40	29	33	7	0	6	-3.45184	0.00154628	0.0382245	down	NW_019104489.1	2284622	2288440	-	LOC111017324	--	K19045 E3 ubiquitin-protein ligase BIG BROTHER and related proteins [EC:2.3.2.27] | (RefSeq) E3 ubiquitin ligase BIG BROTHER (A)	--	E3 ubiquitin ligase BIG BROTHER [Momordica charantia]	BB_ARATH RecName: Full=E3 ubiquitin-protein ligase BIG BROTHER; EC=2.3.2.27 {ECO:0000269|PubMed:16461280, ECO:0000269|PubMed:18483219}; AltName: Full=Protein ENHANCER OF DA1-1; AltName: Full=RING-type E3 ubiquitin transferase BIG BROTHER {ECO:0000305};	A0A6J1D3R4_MOMCH SubName: Full=E3 ubiquitin ligase BIG BROTHER {ECO:0000313|RefSeq:XP_022148735.1};	At3g19910	GO:0046872,metal ion binding; GO:0031624,ubiquitin conjugating enzyme binding; GO:0004842,ubiquitin-protein transferase activity; GO:0048437,floral organ development; GO:0008285,negative regulation of cell population proliferation; GO:0046621,negative regulation of organ growth; GO:1900057,positive regulation of leaf senescence; GO:0051865,protein autoubiquitination; GO:0016567,protein ubiquitina…	PF13639.6:Ring finger domain	--	--	--
LOC111017324	0.73	0.06	0.41	0.4	1.42	0.92	1.14	1.16	24	2	12	40	29	33	2.45609	0.0149422	0.0329764	up	NW_019104489.1	2284622	2288440	-	LOC111017324	--	K19045 E3 ubiquitin-protein ligase BIG BROTHER and related proteins [EC:2.3.2.27] | (RefSeq) E3 ubiquitin ligase BIG BROTHER (A)	--	E3 ubiquitin ligase BIG BROTHER [Momordica charantia]	BB_ARATH RecName: Full=E3 ubiquitin-protein ligase BIG BROTHER; EC=2.3.2.27 {ECO:0000269|PubMed:16461280, ECO:0000269|PubMed:18483219}; AltName: Full=Protein ENHANCER OF DA1-1; AltName: Full=RING-type E3 ubiquitin transferase BIG BROTHER {ECO:0000305};	A0A6J1D3R4_MOMCH SubName: Full=E3 ubiquitin ligase BIG BROTHER {ECO:0000313|RefSeq:XP_022148735.1};	At3g19910	GO:0046872,metal ion binding; GO:0031624,ubiquitin conjugating enzyme binding; GO:0004842,ubiquitin-protein transferase activity; GO:0048437,floral organ development; GO:0008285,negative regulation of cell population proliferation; GO:0046621,negative regulation of organ growth; GO:1900057,positive regulation of leaf senescence; GO:0051865,protein autoubiquitination; GO:0016567,protein ubiquitina…	PF13639.6:Ring finger domain	--
LOC111017371	2.38	2.9	0.83	2.03667	8.14	13.27	10.46	10.6233	25	34	9	112	179	114	2.10481	0.000131296	0.00569144	up	NW_019104540.1	902583	907033	+	LOC111017371	--	--	--	hypothetical protein Csa_7G071570 [Cucumis sativus]	SNAK1_SOLTU RecName: Full=Snakin-1; Flags: Precursor;	A0A0A0K2Z1_CUCSA SubName: Full=Uncharacterized protein {ECO:0000313|EMBL:KGN43868.1};	At2g39540	GO:0005618,cell wall; GO:0005576,extracellular region; GO:0006952,defense response; GO:0006950,response to stress; GO:0008150,biological_process; GO:0050896,response to stimulus; GO:0005575,cellular_component; GO:0030312,external encapsulating structure; GO:0071944,cell periphery; GO:0110165,cellular anatomical entity	PF02704.14:Gibberellin regulated protein	--	--	--
LOC111017371	20.9	62.88	55.2	46.3267	2.38	2.9	0.83	2.03667	258	813	605	25	34	9	-3.621	2.48804e-10	2.33784e-09	down	NW_019104540.1	902583	907033	+	LOC111017371	--	--	--	hypothetical protein Csa_7G071570 [Cucumis sativus]	SNAK1_SOLTU RecName: Full=Snakin-1; Flags: Precursor;	A0A0A0K2Z1_CUCSA SubName: Full=Uncharacterized protein {ECO:0000313|EMBL:KGN43868.1};	At2g39540	GO:0005618,cell wall; GO:0005576,extracellular region; GO:0006952,defense response; GO:0006950,response to stress; GO:0008150,biological_process; GO:0050896,response to stimulus; GO:0005575,cellular_component; GO:0030312,external encapsulating structure; GO:0071944,cell periphery; GO:0110165,cellular anatomical entity	PF02704.14:Gibberellin regulated protein	--
LOC111017379	35.47	36.46	5.98	25.97	5.66	12.95	8.93	9.18	574	658	100	120	269	150	-1.76397	0.00218129	0.0491617	down	NW_019104540.1	1021474	1023122	-	LOC111017379	--	--	--	protein LOC111017379 [Momordica charantia]	BSP_BOSSE RecName: Full=Basic secretory protease {ECO:0000303|PubMed:22773449}; EC=3.4.24.- {ECO:0000269|PubMed:22773449}; AltName: Full=Boswellia basic secretory protease {ECO:0000303|PubMed:22773449}; Short=BBSP {ECO:0000303|PubMed:22773449}; Flags: Fragments;	A0A6J1D406_MOMCH SubName: Full=uncharacterized protein LOC111017379 {ECO:0000313|RefSeq:XP_022148820.1};	At2g15220	GO:0046872,metal ion binding; GO:0008237,metallopeptidase activity; GO:0003674,molecular_function; GO:0005488,binding; GO:0043167,ion binding; GO:0043169,cation binding; GO:0003824,catalytic activity; GO:0008233,peptidase activity; GO:0016787,hydrolase activity; GO:0140096,catalytic activity, acting on a protein	PF04450.12:Peptidase of plants and bacteria	--	--	--
LOC111017379	0.47	0.3	0.24	0.336667	35.47	36.46	5.98	25.97	9	6	4	574	658	100	7.08716	1.51266e-23	4.43993e-22	up	NW_019104540.1	1021474	1023122	-	LOC111017379	--	--	--	protein LOC111017379 [Momordica charantia]	BSP_BOSSE RecName: Full=Basic secretory protease {ECO:0000303|PubMed:22773449}; EC=3.4.24.- {ECO:0000269|PubMed:22773449}; AltName: Full=Boswellia basic secretory protease {ECO:0000303|PubMed:22773449}; Short=BBSP {ECO:0000303|PubMed:22773449}; Flags: Fragments;	A0A6J1D406_MOMCH SubName: Full=uncharacterized protein LOC111017379 {ECO:0000313|RefSeq:XP_022148820.1};	At2g15220	GO:0046872,metal ion binding; GO:0008237,metallopeptidase activity; GO:0003674,molecular_function; GO:0005488,binding; GO:0043167,ion binding; GO:0043169,cation binding; GO:0003824,catalytic activity; GO:0008233,peptidase activity; GO:0016787,hydrolase activity; GO:0140096,catalytic activity, acting on a protein	PF04450.12:Peptidase of plants and bacteria	--
LOC111017463	49.66	25.38	55.02	43.3533	21.2	10.89	16.98	16.3567	451	257	516	252	127	160	-1.75472	0.000279	0.0102531	down	NW_019104541.1	443853	444329	+	LOC111017463	--	K14488 SAUR family protein | (RefSeq) auxin-responsive protein SAUR71-like (A)	ko04075: Plant hormone signal transduction	auxin-responsive protein SAUR71-like [Momordica charantia]	SAU71_ARATH RecName: Full=Auxin-responsive protein SAUR71 {ECO:0000305}; AltName: Full=Protein SMALL AUXIN UP RNA 71 {ECO:0000303|PubMed:12036261};	A0A6J1D5E1_MOMCH SubName: Full=auxin-responsive protein SAUR71-like {ECO:0000313|RefSeq:XP_022148913.1};	At5g50760	GO:0005737,cytoplasm; GO:0009734,auxin-activated signaling pathway; GO:0007275,multicellular organism development; GO:0040008,regulation of growth; GO:0007154,cell communication; GO:0007165,signal transduction; GO:0008150,biological_process; GO:0009719,response to endogenous stimulus; GO:0009725,response to hormone; GO:0009733,response to auxin; GO:0009755,hormone-mediated signaling pathway; GO:0…	PF02519.14:Auxin responsive protein	--	--	--
LOC111017463	10.03	6.26	7.71	8	49.66	25.38	55.02	43.3533	107	70	73	451	257	516	3.40753	4.80945e-12	5.41574e-11	up	NW_019104541.1	443853	444329	+	LOC111017463	--	K14488 SAUR family protein | (RefSeq) auxin-responsive protein SAUR71-like (A)	ko04075: Plant hormone signal transduction	auxin-responsive protein SAUR71-like [Momordica charantia]	SAU71_ARATH RecName: Full=Auxin-responsive protein SAUR71 {ECO:0000305}; AltName: Full=Protein SMALL AUXIN UP RNA 71 {ECO:0000303|PubMed:12036261};	A0A6J1D5E1_MOMCH SubName: Full=auxin-responsive protein SAUR71-like {ECO:0000313|RefSeq:XP_022148913.1};	At5g50760	GO:0005737,cytoplasm; GO:0009734,auxin-activated signaling pathway; GO:0007275,multicellular organism development; GO:0040008,regulation of growth; GO:0007154,cell communication; GO:0007165,signal transduction; GO:0008150,biological_process; GO:0009719,response to endogenous stimulus; GO:0009725,response to hormone; GO:0009733,response to auxin; GO:0009755,hormone-mediated signaling pathway; GO:0…	PF02519.14:Auxin responsive protein	--
LOC111017754	9.14	10.08	7.04	8.75333	3.93	4.96	3.64	4.17667	332	408	264	187	231	137	-1.37186	5.63337e-07	6.22527e-05	down	NW_019104543.1	404947	414876	+	LOC111017754	--	--	--	PI-PLC X domain-containing protein At5g67130-like isoform X1 [Momordica charantia]	Y5713_ARATH RecName: Full=PI-PLC X domain-containing protein At5g67130; Flags: Precursor;	A0A6J1D6G6_MOMCH SubName: Full=PI-PLC X domain-containing protein At5g67130-like isoform X1 {ECO:0000313|RefSeq:XP_022149308.1};	At1g49740	GO:0046658,anchored component of plasma membrane; GO:0005886,plasma membrane; GO:0009536,plastid; GO:0008081,phosphoric diester hydrolase activity; GO:0006629,lipid metabolic process; GO:0003674,molecular_function; GO:0003824,catalytic activity; GO:0016787,hydrolase activity; GO:0016788,hydrolase activity, acting on ester bonds; GO:0042578,phosphoric ester hydrolase activity; GO:0008150,biologica…	--	--	--	--
LOC111017754	0.73	0.4	0.42	0.516667	9.14	10.08	7.04	8.75333	31	18	16	332	408	264	4.97008	3.49256e-34	2.02568e-32	up	NW_019104543.1	404947	414876	+	LOC111017754	--	--	--	PI-PLC X domain-containing protein At5g67130-like isoform X1 [Momordica charantia]	Y5713_ARATH RecName: Full=PI-PLC X domain-containing protein At5g67130; Flags: Precursor;	A0A6J1D6G6_MOMCH SubName: Full=PI-PLC X domain-containing protein At5g67130-like isoform X1 {ECO:0000313|RefSeq:XP_022149308.1};	At1g49740	GO:0046658,anchored component of plasma membrane; GO:0005886,plasma membrane; GO:0009536,plastid; GO:0008081,phosphoric diester hydrolase activity; GO:0006629,lipid metabolic process; GO:0003674,molecular_function; GO:0003824,catalytic activity; GO:0016787,hydrolase activity; GO:0016788,hydrolase activity, acting on ester bonds; GO:0042578,phosphoric ester hydrolase activity; GO:0008150,biologica…	--	--
LOC111017967	14.78	17.23	23.09	18.3667	8.83	11.25	6.34	8.80667	481	625	776	376	470	214	-1.41132	0.000129759	0.00565606	down	NW_019104547.1	1098920	1101318	-	LOC111017967	--	K00815 tyrosine aminotransferase [EC:2.6.1.5] | (RefSeq) probable aminotransferase TAT2 (A)	ko00130: Ubiquinone and other terpenoid-quinone biosynthesis; ko00270: Cysteine and methionine metabolism; ko00350: Tyrosine metabolism; ko00360: Phenylalanine metabolism; ko00400: Phenylalanine, tyrosine and tryptophan biosynthesis; ko00950: Isoquinoline alkaloid biosynthesis; ko00960: Tropane, piperidine and pyridine alkaloid biosynthesis; ko01100: Metabolic pathways; ko01110: Biosynthesis of s…	aminotransferase TAT2 [Momordica charantia]	NAAT1_ORYSJ RecName: Full=Nicotianamine aminotransferase 1 {ECO:0000303|PubMed:15781441}; Short=OsNAAT1 {ECO:0000303|PubMed:15781441}; EC=2.6.1.80 {ECO:0000269|PubMed:18034312};	A0A6J1D8B8_MOMCH SubName: Full=probable aminotransferase TAT2 {ECO:0000313|RefSeq:XP_022149561.1, ECO:0000313|RefSeq:XP_022149562.1};	At5g53970	GO:0033855,nicotianamine aminotransferase activity; GO:0030170,pyridoxal phosphate binding; GO:0009058,biosynthetic process; GO:0006520,cellular amino acid metabolic process; GO:0003674,molecular_function; GO:0003824,catalytic activity; GO:0008483,transaminase activity; GO:0016740,transferase activity; GO:0016769,transferase activity, transferring nitrogenous groups; GO:0005488,binding; GO:001984…	PF00155.21:Aminotransferase class I and II	--	--	--
LOC111017967	2.38	1.97	3.77	2.70667	14.78	17.23	23.09	18.3667	91	79	128	481	625	776	3.72455	1.72837e-19	3.85153e-18	up	NW_019104547.1	1098920	1101318	-	LOC111017967	--	K00815 tyrosine aminotransferase [EC:2.6.1.5] | (RefSeq) probable aminotransferase TAT2 (A)	ko00130: Ubiquinone and other terpenoid-quinone biosynthesis; ko00270: Cysteine and methionine metabolism; ko00350: Tyrosine metabolism; ko00360: Phenylalanine metabolism; ko00400: Phenylalanine, tyrosine and tryptophan biosynthesis; ko00950: Isoquinoline alkaloid biosynthesis; ko00960: Tropane, piperidine and pyridine alkaloid biosynthesis; ko01100: Metabolic pathways; ko01110: Biosynthesis of s…	aminotransferase TAT2 [Momordica charantia]	NAAT1_ORYSJ RecName: Full=Nicotianamine aminotransferase 1 {ECO:0000303|PubMed:15781441}; Short=OsNAAT1 {ECO:0000303|PubMed:15781441}; EC=2.6.1.80 {ECO:0000269|PubMed:18034312};	A0A6J1D8B8_MOMCH SubName: Full=probable aminotransferase TAT2 {ECO:0000313|RefSeq:XP_022149561.1, ECO:0000313|RefSeq:XP_022149562.1};	At5g53970	GO:0033855,nicotianamine aminotransferase activity; GO:0030170,pyridoxal phosphate binding; GO:0009058,biosynthetic process; GO:0006520,cellular amino acid metabolic process; GO:0003674,molecular_function; GO:0003824,catalytic activity; GO:0008483,transaminase activity; GO:0016740,transferase activity; GO:0016769,transferase activity, transferring nitrogenous groups; GO:0005488,binding; GO:001984…	PF00155.21:Aminotransferase class I and II	--
LOC111018020	15.97	7.22	12.5	11.8967	1.95	4.28	1.85	2.69333	125	63	101	20	43	15	-2.51099	4.55033e-05	0.0025054	down	NW_019104547.1	998218	998628	-	LOC111018020	--	--	--	protein LOC111018020 [Momordica charantia]	--	A0A6J1D7L8_MOMCH SubName: Full=uncharacterized protein LOC111018020 {ECO:0000313|RefSeq:XP_022149634.1};	At1g09310	--	PF04398.12:Protein of unknown function, DUF538	--	--	--
LOC111018020	0	0	0	0	15.97	7.22	12.5	11.8967	0	0	0	125	63	101	10.143	2.15568e-13	2.82356e-12	up	NW_019104547.1	998218	998628	-	LOC111018020	--	--	--	protein LOC111018020 [Momordica charantia]	--	A0A6J1D7L8_MOMCH SubName: Full=uncharacterized protein LOC111018020 {ECO:0000313|RefSeq:XP_022149634.1};	At1g09310	--	PF04398.12:Protein of unknown function, DUF538	--
LOC111018248	1302.29	1059.15	1839.22	1400.22	1035.11	653.81	643.83	777.583	53778	48775	78438	55954	34665	27583	-1.1914	0.00170814	0.0412181	down	NW_019104489.1	1907540	1911091	+	LOC111018248	--	--	--	pheophytinase, chloroplastic [Momordica charantia]	PPH_ARATH RecName: Full=Pheophytinase, chloroplastic; EC=3.1.1.-; AltName: Full=Pheophytin pheophorbide hydrolase; AltName: Full=Protein CO-REGULATED WITH NYE1; Flags: Precursor;	A0A6J1D8K4_MOMCH SubName: Full=pheophytinase, chloroplastic {ECO:0000313|RefSeq:XP_022149959.1, ECO:0000313|RefSeq:XP_022149967.1};	At5g13800	GO:0009507,chloroplast; GO:0009570,chloroplast stroma; GO:0009535,chloroplast thylakoid membrane; GO:0080124,pheophytinase activity; GO:0015996,chlorophyll catabolic process; GO:0003674,molecular_function; GO:0003824,catalytic activity; GO:0016787,hydrolase activity; GO:0016788,hydrolase activity, acting on ester bonds; GO:0052689,carboxylic ester hydrolase activity; GO:0006725,cellular aromatic …	PF12697.7:Alpha/beta hydrolase family	--	--	--
LOC111018248	485	318.65	352.12	385.257	1302.29	1059.15	1839.22	1400.22	23530	16190	15164	53778	48775	78438	2.82256	2.19068e-13	2.86719e-12	up	NW_019104489.1	1907540	1911091	+	LOC111018248	--	--	--	pheophytinase, chloroplastic [Momordica charantia]	PPH_ARATH RecName: Full=Pheophytinase, chloroplastic; EC=3.1.1.-; AltName: Full=Pheophytin pheophorbide hydrolase; AltName: Full=Protein CO-REGULATED WITH NYE1; Flags: Precursor;	A0A6J1D8K4_MOMCH SubName: Full=pheophytinase, chloroplastic {ECO:0000313|RefSeq:XP_022149959.1, ECO:0000313|RefSeq:XP_022149967.1};	At5g13800	GO:0009507,chloroplast; GO:0009570,chloroplast stroma; GO:0009535,chloroplast thylakoid membrane; GO:0080124,pheophytinase activity; GO:0015996,chlorophyll catabolic process; GO:0003674,molecular_function; GO:0003824,catalytic activity; GO:0016787,hydrolase activity; GO:0016788,hydrolase activity, acting on ester bonds; GO:0052689,carboxylic ester hydrolase activity; GO:0006725,cellular aromatic …	PF12697.7:Alpha/beta hydrolase family	--
LOC111018284	53.02	80.57	47.88	60.49	125.83	231.56	179.97	179.12	966	1637	901	3001	5417	3402	1.25792	1.58755e-06	0.000147408	up	NW_019104550.1	154663	158124	-	LOC111018284	--	K01823 isopentenyl-diphosphate Delta-isomerase [EC:5.3.3.2] | (RefSeq) isopentenyl-diphosphate Delta-isomerase I (A)	ko00900: Terpenoid backbone biosynthesis; ko01100: Metabolic pathways; ko01110: Biosynthesis of secondary metabolites	isopentenyl diphosphate isomerase [Siraitia grosvenorii]	IDI1_CAMAC RecName: Full=Isopentenyl-diphosphate Delta-isomerase I; EC=5.3.3.2; AltName: Full=Isopentenyl pyrophosphate isomerase I; Short=IPP isomerase I;	K7NBZ8_SIRGR RecName: Full=Isopentenyl-diphosphate Delta-isomerase {ECO:0000256|ARBA:ARBA00012057}; EC=5.3.3.2 {ECO:0000256|ARBA:ARBA00012057};	At3g02780	GO:0016787,hydrolase activity; GO:0004452,isopentenyl-diphosphate delta-isomerase activity; GO:0046872,metal ion binding; GO:0015995,chlorophyll biosynthetic process; GO:0050992,dimethylallyl diphosphate biosynthetic process; GO:0008299,isoprenoid biosynthetic process; GO:0015979,photosynthesis; GO:0003674,molecular_function; GO:0003824,catalytic activity; GO:0016853,isomerase activity; GO:001686…	PF00293.28:NUDIX domain	--	--	--
LOC111018284	524.11	721.37	670.24	638.573	53.02	80.57	47.88	60.49	11219	16171	12735	966	1637	901	-2.50244	1.42416e-29	6.43189e-28	down	NW_019104550.1	154663	158124	-	LOC111018284	--	K01823 isopentenyl-diphosphate Delta-isomerase [EC:5.3.3.2] | (RefSeq) isopentenyl-diphosphate Delta-isomerase I (A)	ko00900: Terpenoid backbone biosynthesis; ko01100: Metabolic pathways; ko01110: Biosynthesis of secondary metabolites	isopentenyl diphosphate isomerase [Siraitia grosvenorii]	IDI1_CAMAC RecName: Full=Isopentenyl-diphosphate Delta-isomerase I; EC=5.3.3.2; AltName: Full=Isopentenyl pyrophosphate isomerase I; Short=IPP isomerase I;	K7NBZ8_SIRGR RecName: Full=Isopentenyl-diphosphate Delta-isomerase {ECO:0000256|ARBA:ARBA00012057}; EC=5.3.3.2 {ECO:0000256|ARBA:ARBA00012057};	At3g02780	GO:0016787,hydrolase activity; GO:0004452,isopentenyl-diphosphate delta-isomerase activity; GO:0046872,metal ion binding; GO:0015995,chlorophyll biosynthetic process; GO:0050992,dimethylallyl diphosphate biosynthetic process; GO:0008299,isoprenoid biosynthetic process; GO:0015979,photosynthesis; GO:0003674,molecular_function; GO:0003824,catalytic activity; GO:0016853,isomerase activity; GO:001686…	PF00293.28:NUDIX domain	--
LOC111018285	42.7	40	55.59	46.0967	26.25	21.85	26.27	24.79	1338	1398	1799	1077	879	854	-1.23797	5.98475e-05	0.00309943	down	NW_019104489.1	2230575	2234216	-	LOC111018285	--	K08064 nuclear transcription factor Y, alpha | (RefSeq) nuclear transcription factor Y subunit A-4-like (A)	--	nuclear transcription factor Y subunit A-4-like [Momordica charantia]	NFYA9_ARATH RecName: Full=Nuclear transcription factor Y subunit A-9; Short=AtNF-YA-9;	A0A6J1D8S0_MOMCH RecName: Full=Nuclear transcription factor Y subunit {ECO:0000256|RuleBase:RU367155};	At3g20910	GO:0016602,CCAAT-binding factor complex; GO:0003700,DNA-binding transcription factor activity; GO:0000981,DNA-binding transcription factor activity, RNA polymerase II-specific; GO:0000978,RNA polymerase II cis-regulatory region sequence-specific DNA binding; GO:0009793,embryo development ending in seed dormancy; GO:0055046,microgametogenesis; GO:0045892,negative regulation of transcription, DNA-t…	PF02045.15:CCAAT-binding transcription factor (CBF-B/NF-YA) subunit B	NF-YA	TF	NF-Y->NF-YA
LOC111018285	11.71	9.26	9.98	10.3167	42.7	40	55.59	46.0967	431	357	326	1338	1398	1799	3.10999	1.53181e-20	3.63853e-19	up	NW_019104489.1	2230575	2234216	-	LOC111018285	--	K08064 nuclear transcription factor Y, alpha | (RefSeq) nuclear transcription factor Y subunit A-4-like (A)	--	nuclear transcription factor Y subunit A-4-like [Momordica charantia]	NFYA9_ARATH RecName: Full=Nuclear transcription factor Y subunit A-9; Short=AtNF-YA-9;	A0A6J1D8S0_MOMCH RecName: Full=Nuclear transcription factor Y subunit {ECO:0000256|RuleBase:RU367155};	At3g20910	GO:0016602,CCAAT-binding factor complex; GO:0003700,DNA-binding transcription factor activity; GO:0000981,DNA-binding transcription factor activity, RNA polymerase II-specific; GO:0000978,RNA polymerase II cis-regulatory region sequence-specific DNA binding; GO:0009793,embryo development ending in seed dormancy; GO:0055046,microgametogenesis; GO:0045892,negative regulation of transcription, DNA-t…	PF02045.15:CCAAT-binding transcription factor (CBF-B/NF-YA) subunit B	NF-YA
LOC111018335	0.6	0.96	1.9	1.15333	3.52	11.45	10.73	8.56667	24	43	79	186	593	449	2.48124	4.18759e-05	0.00234684	up	NW_019104552.1	499722	505542	+	LOC111018335	--	K10529 alpha-dioxygenase [EC:1.14.99.-] | (RefSeq) alpha-dioxygenase 1-like (A)	ko00592: alpha-Linolenic acid metabolism	alpha-dioxygenase 1-like [Momordica charantia]	DOX1_ARATH RecName: Full=Alpha-dioxygenase 1; Short=Alpha DOX1; EC=1.14.99.-; AltName: Full=Fatty acid dioxygenase AlphaDOX1; AltName: Full=Pathogen-induced oxygenase; AltName: Full=Plant alpha dioxygenase 1; Flags: Precursor;	A0A6J1D8G8_MOMCH SubName: Full=alpha-dioxygenase 1-like {ECO:0000313|RefSeq:XP_022150068.1};	At3g01420	GO:0012511,monolayer-surrounded lipid storage body; GO:0020037,heme binding; GO:0046872,metal ion binding; GO:0016702,oxidoreductase activity, acting on single donors with incorporation of molecular oxygen, incorporation of two atoms of oxygen; GO:0004601,peroxidase activity; GO:1902609,(R)-2-hydroxy-alpha-linolenic acid biosynthetic process; GO:0008219,cell death; GO:0071732,cellular response to…	PF03098.15:Animal haem peroxidase	--	--	--
LOC111018335	0.87	0.1	0.19	0.386667	0.6	0.96	1.9	1.15333	41	5	8	24	43	79	2.51376	0.0145513	0.0322018	up	NW_019104552.1	499722	505542	+	LOC111018335	--	K10529 alpha-dioxygenase [EC:1.14.99.-] | (RefSeq) alpha-dioxygenase 1-like (A)	ko00592: alpha-Linolenic acid metabolism	alpha-dioxygenase 1-like [Momordica charantia]	DOX1_ARATH RecName: Full=Alpha-dioxygenase 1; Short=Alpha DOX1; EC=1.14.99.-; AltName: Full=Fatty acid dioxygenase AlphaDOX1; AltName: Full=Pathogen-induced oxygenase; AltName: Full=Plant alpha dioxygenase 1; Flags: Precursor;	A0A6J1D8G8_MOMCH SubName: Full=alpha-dioxygenase 1-like {ECO:0000313|RefSeq:XP_022150068.1};	At3g01420	GO:0012511,monolayer-surrounded lipid storage body; GO:0020037,heme binding; GO:0046872,metal ion binding; GO:0016702,oxidoreductase activity, acting on single donors with incorporation of molecular oxygen, incorporation of two atoms of oxygen; GO:0004601,peroxidase activity; GO:1902609,(R)-2-hydroxy-alpha-linolenic acid biosynthetic process; GO:0008219,cell death; GO:0071732,cellular response to…	PF03098.15:Animal haem peroxidase	--
LOC111018396	24.67	16.81	15.37	18.95	12.59	10.89	11.26	11.58	642	488	413	429	364	304	-1.02036	0.00100132	0.0280583	down	NW_019104553.1	950102	951556	+	LOC111018396	--	--	--	protein LOC111018396 [Momordica charantia]	--	A0A6J1D941_MOMCH SubName: Full=uncharacterized protein LOC111018396 {ECO:0000313|RefSeq:XP_022150143.1, ECO:0000313|RefSeq:XP_022150144.1};	--	--	PF15365.6:Proline-rich nuclear receptor coactivator motif	--	--	--
LOC111018396	10.76	14.24	15	13.3333	24.67	16.81	15.37	18.95	329	456	407	642	488	413	1.439	7.27902e-06	3.51624e-05	up	NW_019104553.1	950102	951556	+	LOC111018396	--	--	--	protein LOC111018396 [Momordica charantia]	--	A0A6J1D941_MOMCH SubName: Full=uncharacterized protein LOC111018396 {ECO:0000313|RefSeq:XP_022150143.1, ECO:0000313|RefSeq:XP_022150144.1};	--	--	PF15365.6:Proline-rich nuclear receptor coactivator motif	--
LOC111018398	7.59	13.76	12.9	11.4167	2.9	4.53	2.44	3.29	90	182	158	45	69	30	-2.12453	8.60127e-06	0.000633667	down	NW_019104489.1	3322684	3323391	+	LOC111018398	--	--	--	late embryogenesis abundant protein Dc3-like [Momordica charantia]	--	A0A6J1D7P2_MOMCH SubName: Full=late embryogenesis abundant protein Dc3-like {ECO:0000313|RefSeq:XP_022150150.1};	--	--	PF02987.16:Late embryogenesis abundant protein	--	--	--
LOC111018398	2.01	4.93	4.69	3.87667	7.59	13.76	12.9	11.4167	28	72	58	90	182	158	2.50407	2.197e-06	1.17192e-05	up	NW_019104489.1	3322684	3323391	+	LOC111018398	--	--	--	late embryogenesis abundant protein Dc3-like [Momordica charantia]	--	A0A6J1D7P2_MOMCH SubName: Full=late embryogenesis abundant protein Dc3-like {ECO:0000313|RefSeq:XP_022150150.1};	--	--	PF02987.16:Late embryogenesis abundant protein	--
LOC111018446	0.26	0.28	0.16	0.233333	1.59	2.14	1.84	1.85667	16	19	10	129	170	118	2.70997	2.69477e-08	4.97486e-06	up	NW_019104489.1	3078108	3083509	-	LOC111018446	--	--	--	LRR receptor-like serine/threonine-protein kinase At4g36180 [Momordica charantia]	RLP13_ARATH RecName: Full=Receptor-like protein 13 {ECO:0000303|PubMed:18434605}; Short=AtRLP13 {ECO:0000303|PubMed:18434605}; Flags: Precursor;	A0A6J1DA65_MOMCH SubName: Full=probable LRR receptor-like serine/threonine-protein kinase At4g36180 {ECO:0000313|RefSeq:XP_022150232.1};	At1g74170	GO:0016021,integral component of membrane; GO:0005886,plasma membrane; GO:0005575,cellular_component; GO:0016020,membrane; GO:0031224,intrinsic component of membrane; GO:0110165,cellular anatomical entity; GO:0071944,cell periphery	PF13855.6:Leucine rich repeat	--	--	--
LOC111018446	3.01	3.23	3.62	3.28667	0.26	0.28	0.16	0.233333	219	246	234	16	19	10	-2.93751	2.31642e-10	2.18557e-09	down	NW_019104489.1	3078108	3083509	-	LOC111018446	--	--	--	LRR receptor-like serine/threonine-protein kinase At4g36180 [Momordica charantia]	RLP13_ARATH RecName: Full=Receptor-like protein 13 {ECO:0000303|PubMed:18434605}; Short=AtRLP13 {ECO:0000303|PubMed:18434605}; Flags: Precursor;	A0A6J1DA65_MOMCH SubName: Full=probable LRR receptor-like serine/threonine-protein kinase At4g36180 {ECO:0000313|RefSeq:XP_022150232.1};	At1g74170	GO:0016021,integral component of membrane; GO:0005886,plasma membrane; GO:0005575,cellular_component; GO:0016020,membrane; GO:0031224,intrinsic component of membrane; GO:0110165,cellular anatomical entity; GO:0071944,cell periphery	PF13855.6:Leucine rich repeat	--
LOC111018606	76.84	103.87	83.81	88.1733	219.78	243.26	375.84	279.627	1226	1848	1381	4590	4983	6221	1.34592	4.61594e-07	5.28711e-05	up	NW_019104556.1	341880	342882	+	LOC111018606	--	K01602 ribulose-bisphosphate carboxylase small chain [EC:4.1.1.39] | (RefSeq) ribulose bisphosphate carboxylase small chain, chloroplastic-like (A)	ko00630: Glyoxylate and dicarboxylate metabolism; ko00710: Carbon fixation in photosynthetic organisms; ko01100: Metabolic pathways; ko01110: Biosynthesis of secondary metabolites; ko01200: Carbon metabolism	ribulose bisphosphate carboxylase small chain, chloroplastic-like [Momordica charantia]	RBS3B_ARATH RecName: Full=Ribulose bisphosphate carboxylase small subunit 3B, chloroplastic; Short=RuBisCO small subunit 3B; Flags: Precursor;	A0A6J1D9J4_MOMCH RecName: Full=Ribulose bisphosphate carboxylase small subunit {ECO:0000256|RuleBase:RU003627}; Short=RuBisCO small subunit {ECO:0000256|RuleBase:RU003627};	At5g38410	GO:0009507,chloroplast; GO:0019904,protein domain specific binding; GO:0009853,photorespiration; GO:0019253,reductive pentose-phosphate cycle; GO:0003674,molecular_function; GO:0005488,binding; GO:0005515,protein binding; GO:0008150,biological_process; GO:0008152,metabolic process; GO:0009987,cellular process; GO:0043094,cellular metabolic compound salvage; GO:0044237,cellular metabolic process; …	PF00101.20:Ribulose bisphosphate carboxylase, small chain	--	--	--
LOC111018606	2660.33	3969.82	3103.61	3244.59	76.84	103.87	83.81	88.1733	49865	77926	51638	1226	1848	1381	-4.28037	8.46164e-76	2.17131e-73	down	NW_019104556.1	341880	342882	+	LOC111018606	--	K01602 ribulose-bisphosphate carboxylase small chain [EC:4.1.1.39] | (RefSeq) ribulose bisphosphate carboxylase small chain, chloroplastic-like (A)	ko00630: Glyoxylate and dicarboxylate metabolism; ko00710: Carbon fixation in photosynthetic organisms; ko01100: Metabolic pathways; ko01110: Biosynthesis of secondary metabolites; ko01200: Carbon metabolism	ribulose bisphosphate carboxylase small chain, chloroplastic-like [Momordica charantia]	RBS3B_ARATH RecName: Full=Ribulose bisphosphate carboxylase small subunit 3B, chloroplastic; Short=RuBisCO small subunit 3B; Flags: Precursor;	A0A6J1D9J4_MOMCH RecName: Full=Ribulose bisphosphate carboxylase small subunit {ECO:0000256|RuleBase:RU003627}; Short=RuBisCO small subunit {ECO:0000256|RuleBase:RU003627};	At5g38410	GO:0009507,chloroplast; GO:0019904,protein domain specific binding; GO:0009853,photorespiration; GO:0019253,reductive pentose-phosphate cycle; GO:0003674,molecular_function; GO:0005488,binding; GO:0005515,protein binding; GO:0008150,biological_process; GO:0008152,metabolic process; GO:0009987,cellular process; GO:0043094,cellular metabolic compound salvage; GO:0044237,cellular metabolic process; …	PF00101.20:Ribulose bisphosphate carboxylase, small chain	--
LOC111018629	11.61	14.66	8.08	11.45	5.58	5.56	4.89	5.34333	348	490	250	219	214	152	-1.38111	1.52002e-06	0.000142827	down	NW_019104556.1	1075845	1077418	-	LOC111018629	--	K23260 scopoletin glucosyltransferase [EC:2.4.1.128] | (RefSeq) scopoletin glucosyltransferase-like isoform X1 (A)	ko00940: Phenylpropanoid biosynthesis; ko01110: Biosynthesis of secondary metabolites	cyanidin-3-O-glucoside 2-O-glucuronosyltransferase-like [Momordica charantia]	UGT29_PANGI RecName: Full=UDP-glucosyltransferase 29 {ECO:0000303|PubMed:25769286}; Short=UGTPg29 {ECO:0000303|PubMed:25769286, ECO:0000303|PubMed:29509695}; EC=2.4.1.365 {ECO:0000269|PubMed:25320211, ECO:0000269|PubMed:25769286}; AltName: Full=UDP-glucosyltransferase 94B1 {ECO:0000303|PubMed:25320211}; Short=PgUGT94B1 {ECO:0000303|PubMed:25320211}; AltName: Full=UDP-glucosyltransferase 94Q2 {ECO…	A0A6J1DAV3_MOMCH SubName: Full=cyanidin-3-O-glucoside 2-O-glucuronosyltransferase-like {ECO:0000313|RefSeq:XP_022150492.1};	At4g34131	GO:0008194,UDP-glycosyltransferase activity; GO:0002238,response to molecule of fungal origin; GO:0016135,saponin biosynthetic process; GO:0046246,terpene biosynthetic process; GO:0016114,terpenoid biosynthetic process; GO:0003674,molecular_function; GO:0003824,catalytic activity; GO:0016740,transferase activity; GO:0016757,transferase activity, transferring glycosyl groups; GO:0008150,biological…	PF00201.18:UDP-glucoronosyl and UDP-glucosyl transferase	--	--	--
LOC111018629	0.77	1.03	1.25	1.01667	11.61	14.66	8.08	11.45	27	38	39	348	490	250	4.3947	4.26706e-36	2.67655e-34	up	NW_019104556.1	1075845	1077418	-	LOC111018629	--	K23260 scopoletin glucosyltransferase [EC:2.4.1.128] | (RefSeq) scopoletin glucosyltransferase-like isoform X1 (A)	ko00940: Phenylpropanoid biosynthesis; ko01110: Biosynthesis of secondary metabolites	cyanidin-3-O-glucoside 2-O-glucuronosyltransferase-like [Momordica charantia]	UGT29_PANGI RecName: Full=UDP-glucosyltransferase 29 {ECO:0000303|PubMed:25769286}; Short=UGTPg29 {ECO:0000303|PubMed:25769286, ECO:0000303|PubMed:29509695}; EC=2.4.1.365 {ECO:0000269|PubMed:25320211, ECO:0000269|PubMed:25769286}; AltName: Full=UDP-glucosyltransferase 94B1 {ECO:0000303|PubMed:25320211}; Short=PgUGT94B1 {ECO:0000303|PubMed:25320211}; AltName: Full=UDP-glucosyltransferase 94Q2 {ECO…	A0A6J1DAV3_MOMCH SubName: Full=cyanidin-3-O-glucoside 2-O-glucuronosyltransferase-like {ECO:0000313|RefSeq:XP_022150492.1};	At4g34131	GO:0008194,UDP-glycosyltransferase activity; GO:0002238,response to molecule of fungal origin; GO:0016135,saponin biosynthetic process; GO:0046246,terpene biosynthetic process; GO:0016114,terpenoid biosynthetic process; GO:0003674,molecular_function; GO:0003824,catalytic activity; GO:0016740,transferase activity; GO:0016757,transferase activity, transferring glycosyl groups; GO:0008150,biological…	PF00201.18:UDP-glucoronosyl and UDP-glucosyl transferase	--
LOC111018658	10.37	11.29	10.39	10.6833	34.82	30.23	37.76	34.27	257	312	266	1130	962	971	1.36705	6.1547e-08	9.11128e-06	up	NW_019104556.1	874354	880149	+	LOC111018658	--	K00365 urate oxidase [EC:1.7.3.3] | (RefSeq) uricase-2 (A)	ko00230: Purine metabolism; ko00232: Caffeine metabolism; ko01100: Metabolic pathways	uricase-2 [Momordica charantia]	URIC_PHAVU RecName: Full=Uricase-2; EC=1.7.3.3; AltName: Full=Nodule-specific uricase; AltName: Full=Urate oxidase; AltName: Full=Uricase II;	A0A6J1DBT8_MOMCH RecName: Full=Uricase {ECO:0000256|PIRNR:PIRNR000241, ECO:0000256|RuleBase:RU004455}; EC=1.7.3.3 {ECO:0000256|PIRNR:PIRNR000241, ECO:0000256|RuleBase:RU004455}; AltName: Full=Urate oxidase {ECO:0000256|PIRNR:PIRNR000241};	At2g26230	GO:0005777,peroxisome; GO:0004846,urate oxidase activity; GO:0009877,nodulation; GO:0006144,purine nucleobase metabolic process; GO:0019628,urate catabolic process; GO:0003674,molecular_function; GO:0003824,catalytic activity; GO:0016491,oxidoreductase activity; GO:0016661,oxidoreductase activity, acting on other nitrogenous compounds as donors; GO:0016663,oxidoreductase activity, acting on other…	PF01014.18:Uricase	--	--	--
LOC111018658	110.95	127.48	114.31	117.58	10.37	11.29	10.39	10.6833	3231	3888	2955	257	312	266	-2.53612	4.89623e-31	2.41757e-29	down	NW_019104556.1	874354	880149	+	LOC111018658	--	K00365 urate oxidase [EC:1.7.3.3] | (RefSeq) uricase-2 (A)	ko00230: Purine metabolism; ko00232: Caffeine metabolism; ko01100: Metabolic pathways	uricase-2 [Momordica charantia]	URIC_PHAVU RecName: Full=Uricase-2; EC=1.7.3.3; AltName: Full=Nodule-specific uricase; AltName: Full=Urate oxidase; AltName: Full=Uricase II;	A0A6J1DBT8_MOMCH RecName: Full=Uricase {ECO:0000256|PIRNR:PIRNR000241, ECO:0000256|RuleBase:RU004455}; EC=1.7.3.3 {ECO:0000256|PIRNR:PIRNR000241, ECO:0000256|RuleBase:RU004455}; AltName: Full=Urate oxidase {ECO:0000256|PIRNR:PIRNR000241};	At2g26230	GO:0005777,peroxisome; GO:0004846,urate oxidase activity; GO:0009877,nodulation; GO:0006144,purine nucleobase metabolic process; GO:0019628,urate catabolic process; GO:0003674,molecular_function; GO:0003824,catalytic activity; GO:0016491,oxidoreductase activity; GO:0016661,oxidoreductase activity, acting on other nitrogenous compounds as donors; GO:0016663,oxidoreductase activity, acting on other…	PF01014.18:Uricase	--
LOC111018673	37.7	23.48	57.28	39.4867	19.16	16.26	24.71	20.0433	1228	853	1927	817	680	835	-1.36145	0.0014874	0.0372847	down	NW_019104556.1	609002	612186	-	LOC111018673	--	K21626 cyclin-D1-binding protein 1 | (RefSeq) uncharacterized protein LOC111018673 isoform X1 (A)	--	protein LOC111018673 isoform X1 [Momordica charantia]	--	A0A6J1D9R9_MOMCH SubName: Full=uncharacterized protein LOC111018673 isoform X1 {ECO:0000313|RefSeq:XP_022150563.1};	At1g22970	GO:0051726,regulation of cell cycle; GO:0007049,cell cycle; GO:0008150,biological_process; GO:0009987,cellular process; GO:0050789,regulation of biological process; GO:0050794,regulation of cellular process; GO:0065007,biological regulation	PF13324.6:Grap2 and cyclin-D-interacting	--	--	--
LOC111018673	43.04	15.67	24.99	27.9	37.7	23.48	57.28	39.4867	1647	628	849	1228	853	1927	1.4711	0.00616682	0.0153387	up	NW_019104556.1	609002	612186	-	LOC111018673	--	K21626 cyclin-D1-binding protein 1 | (RefSeq) uncharacterized protein LOC111018673 isoform X1 (A)	--	protein LOC111018673 isoform X1 [Momordica charantia]	--	A0A6J1D9R9_MOMCH SubName: Full=uncharacterized protein LOC111018673 isoform X1 {ECO:0000313|RefSeq:XP_022150563.1};	At1g22970	GO:0051726,regulation of cell cycle; GO:0007049,cell cycle; GO:0008150,biological_process; GO:0009987,cellular process; GO:0050789,regulation of biological process; GO:0050794,regulation of cellular process; GO:0065007,biological regulation	PF13324.6:Grap2 and cyclin-D-interacting	--
LOC111018811	7.13	8.85	4.33	6.77	37.04	29.07	23.13	29.7467	99	137	62	673	518	333	1.87057	3.91799e-07	4.52067e-05	up	NW_019104557.1	59668	63336	-	LOC111018811	--	K15382 solute carrier family 50 (sugar transporter) | (RefSeq) bidirectional sugar transporter SWEET16-like (A)	--	bidirectional sugar transporter SWEET16-like [Momordica charantia]	SWT16_ARATH RecName: Full=Bidirectional sugar transporter SWEET16 {ECO:0000303|PubMed:21107422}; Short=AtSWEET16 {ECO:0000303|PubMed:21107422}; AltName: Full=Protein SUGARS WILL EVENTUALLY BE EXPORTED TRANSPORTERS 16 {ECO:0000303|PubMed:21107422};	A0A6J1DBL0_MOMCH RecName: Full=Bidirectional sugar transporter SWEET {ECO:0000256|RuleBase:RU910715};	At2g39060	GO:0016021,integral component of membrane; GO:0005887,integral component of plasma membrane; GO:0009705,plant-type vacuole membrane; GO:0005353,fructose transmembrane transporter activity; GO:0005355,glucose transmembrane transporter activity; GO:0008515,sucrose transmembrane transporter activity; GO:0051119,sugar transmembrane transporter activity; GO:0008643,carbohydrate transport; GO:0006995,c…	PF03083.16:Sugar efflux transporter for intercellular exchange	--	--	--
LOC111018811	0	0	0	0	7.13	8.85	4.33	6.77	0	0	0	99	137	62	10.0748	3.56334e-14	5.0082e-13	up	NW_019104557.1	59668	63336	-	LOC111018811	--	K15382 solute carrier family 50 (sugar transporter) | (RefSeq) bidirectional sugar transporter SWEET16-like (A)	--	bidirectional sugar transporter SWEET16-like [Momordica charantia]	SWT16_ARATH RecName: Full=Bidirectional sugar transporter SWEET16 {ECO:0000303|PubMed:21107422}; Short=AtSWEET16 {ECO:0000303|PubMed:21107422}; AltName: Full=Protein SUGARS WILL EVENTUALLY BE EXPORTED TRANSPORTERS 16 {ECO:0000303|PubMed:21107422};	A0A6J1DBL0_MOMCH RecName: Full=Bidirectional sugar transporter SWEET {ECO:0000256|RuleBase:RU910715};	At2g39060	GO:0016021,integral component of membrane; GO:0005887,integral component of plasma membrane; GO:0009705,plant-type vacuole membrane; GO:0005353,fructose transmembrane transporter activity; GO:0005355,glucose transmembrane transporter activity; GO:0008515,sucrose transmembrane transporter activity; GO:0051119,sugar transmembrane transporter activity; GO:0008643,carbohydrate transport; GO:0006995,c…	PF03083.16:Sugar efflux transporter for intercellular exchange	--
LOC111018891	2.02	2.17	1.84	2.01	1.04	1.3	0.86	1.06667	233	279	219	158	193	103	-1.22328	9.3636e-05	0.00437214	down	NW_019104558.1	821079	839604	-	LOC111018891	--	K11000 callose synthase [EC:2.4.1.-] | (RefSeq) callose synthase 5 (A)	--	callose synthase 5 [Momordica charantia]	CALS5_ARATH RecName: Full=Callose synthase 5; EC=2.4.1.34; AltName: Full=1,3-beta-glucan synthase; AltName: Full=Protein GLUCAN SYNTHASE-LIKE 2; AltName: Full=Protein LESS ADHERENT POLLEN 1;	A0A6J1DB98_MOMCH RecName: Full=1,3-beta-glucan synthase {ECO:0000256|ARBA:ARBA00019719}; EC=2.4.1.34 {ECO:0000256|ARBA:ARBA00012589};	At1g05570	GO:0000148,1,3-beta-D-glucan synthase complex; GO:0016021,integral component of membrane; GO:0005886,plasma membrane; GO:0003843,1,3-beta-D-glucan synthase activity; GO:0046527,glucosyltransferase activity; GO:0006075,(1->3)-beta-D-glucan biosynthetic process; GO:0071555,cell wall organization; GO:0009556,microsporogenesis; GO:0009555,pollen development; GO:0009846,pollen germination; GO:0009860,…	PF02364.15:1,3-beta-glucan synthase component	--	--	--
LOC111018891	0.59	0.53	0.61	0.576667	2.02	2.17	1.84	2.01	80	75	74	233	279	219	2.71482	9.92351e-18	1.93846e-16	up	NW_019104558.1	821079	839604	-	LOC111018891	--	K11000 callose synthase [EC:2.4.1.-] | (RefSeq) callose synthase 5 (A)	--	callose synthase 5 [Momordica charantia]	CALS5_ARATH RecName: Full=Callose synthase 5; EC=2.4.1.34; AltName: Full=1,3-beta-glucan synthase; AltName: Full=Protein GLUCAN SYNTHASE-LIKE 2; AltName: Full=Protein LESS ADHERENT POLLEN 1;	A0A6J1DB98_MOMCH RecName: Full=1,3-beta-glucan synthase {ECO:0000256|ARBA:ARBA00019719}; EC=2.4.1.34 {ECO:0000256|ARBA:ARBA00012589};	At1g05570	GO:0000148,1,3-beta-D-glucan synthase complex; GO:0016021,integral component of membrane; GO:0005886,plasma membrane; GO:0003843,1,3-beta-D-glucan synthase activity; GO:0046527,glucosyltransferase activity; GO:0006075,(1->3)-beta-D-glucan biosynthetic process; GO:0071555,cell wall organization; GO:0009556,microsporogenesis; GO:0009555,pollen development; GO:0009846,pollen germination; GO:0009860,…	PF02364.15:1,3-beta-glucan synthase component	--
LOC111019026	38.55	24.08	35.88	32.8367	21.35	8.93	12.03	14.1033	491	342	472	356	146	159	-1.53271	0.00105148	0.0291003	down	NW_019104560.1	663433	667647	+	LOC111019026	--	K09022 2-iminobutanoate/2-iminopropanoate deaminase [EC:3.5.99.10] | (RefSeq) reactive Intermediate Deaminase A, chloroplastic-like (A)	--	reactive Intermediate Deaminase A, chloroplastic-like [Momordica charantia]	RIDA_ARATH RecName: Full=Reactive Intermediate Deaminase A, chloroplastic {ECO:0000303|PubMed:25070638}; EC=3.5.99.10 {ECO:0000269|PubMed:25070638}; AltName: Full=2-iminobutanoate/2-iminopropanoate deaminase; Flags: Precursor;	A0A6J1DD88_MOMCH SubName: Full=reactive Intermediate Deaminase A, chloroplastic-like {ECO:0000313|RefSeq:XP_022151006.1};	At3g20390	GO:0009507,chloroplast; GO:0009941,chloroplast envelope; GO:0009570,chloroplast stroma; GO:0005829,cytosol; GO:0005739,mitochondrion; GO:0009536,plastid; GO:0009579,thylakoid; GO:0005773,vacuole; GO:0120242,2-iminobutanoate deaminase activity; GO:0120243,2-iminopropanoate deaminase activity; GO:0019239,deaminase activity; GO:0009082,branched-chain amino acid biosynthetic process; GO:0008652,cellu…	PF01042.21:Endoribonuclease L-PSP	--	--	--
LOC111019026	8.49	11.1	16.49	12.0267	38.55	24.08	35.88	32.8367	127	174	219	491	342	472	2.41997	6.91636e-09	5.31468e-08	up	NW_019104560.1	663433	667647	+	LOC111019026	--	K09022 2-iminobutanoate/2-iminopropanoate deaminase [EC:3.5.99.10] | (RefSeq) reactive Intermediate Deaminase A, chloroplastic-like (A)	--	reactive Intermediate Deaminase A, chloroplastic-like [Momordica charantia]	RIDA_ARATH RecName: Full=Reactive Intermediate Deaminase A, chloroplastic {ECO:0000303|PubMed:25070638}; EC=3.5.99.10 {ECO:0000269|PubMed:25070638}; AltName: Full=2-iminobutanoate/2-iminopropanoate deaminase; Flags: Precursor;	A0A6J1DD88_MOMCH SubName: Full=reactive Intermediate Deaminase A, chloroplastic-like {ECO:0000313|RefSeq:XP_022151006.1};	At3g20390	GO:0009507,chloroplast; GO:0009941,chloroplast envelope; GO:0009570,chloroplast stroma; GO:0005829,cytosol; GO:0005739,mitochondrion; GO:0009536,plastid; GO:0009579,thylakoid; GO:0005773,vacuole; GO:0120242,2-iminobutanoate deaminase activity; GO:0120243,2-iminopropanoate deaminase activity; GO:0019239,deaminase activity; GO:0009082,branched-chain amino acid biosynthetic process; GO:0008652,cellu…	PF01042.21:Endoribonuclease L-PSP	--
LOC111019046	17.23	18.29	8.23	14.5833	4.66	4.69	3.42	4.25667	223	264	110	79	78	46	-2.04422	8.09231e-07	8.24575e-05	down	NW_019104560.1	635545	638082	-	LOC111019046	--	K15289 solute carrier family 35, member F5 | (RefSeq) uncharacterized vacuolar membrane protein YML018C (A)	--	--	--	--	--	--	--	--	--	--
LOC111019046	0	0.06	0	0.02	17.23	18.29	8.23	14.5833	0	1	0	223	264	110	10.1169	2.95374e-15	4.6319e-14	up	NW_019104560.1	635545	638082	-	LOC111019046	--	K15289 solute carrier family 35, member F5 | (RefSeq) uncharacterized vacuolar membrane protein YML018C (A)	--	--	--	--	--	--	--	--
LOC111019073	2.59	4.27	3.91	3.59	0.68	0.81	0.4	0.63	82	151	128	28	33	13	-2.82926	4.25664e-08	6.81584e-06	down	NW_019104561.1	34108	36552	+	LOC111019073	--	K01184 polygalacturonase [EC:3.2.1.15] | (RefSeq) polygalacturonase QRT2 (A)	ko00040: Pentose and glucuronate interconversions; ko01100: Metabolic pathways	polygalacturonase At1g80170 [Momordica charantia]	PGLR5_ARATH RecName: Full=Probable polygalacturonase At1g80170; Short=PG; EC=3.2.1.15; AltName: Full=Pectinase At1g80170; Flags: Precursor;	A0A6J1DBU9_MOMCH SubName: Full=probable polygalacturonase At1g80170 {ECO:0000313|RefSeq:XP_022151049.1};	At1g23460	GO:0005618,cell wall; GO:0005576,extracellular region; GO:0004650,polygalacturonase activity; GO:0005975,carbohydrate metabolic process; GO:0071555,cell wall organization; GO:0003674,molecular_function; GO:0003824,catalytic activity; GO:0004553,hydrolase activity, hydrolyzing O-glycosyl compounds; GO:0016787,hydrolase activity; GO:0016798,hydrolase activity, acting on glycosyl bonds; GO:0008150,b…	PF00295.17:Glycosyl hydrolases family 28	--	--	--
LOC111019073	0.56	0.67	1.6	0.943333	2.59	4.27	3.91	3.59	21	26	53	82	151	128	2.87271	8.08557e-07	4.62001e-06	up	NW_019104561.1	34108	36552	+	LOC111019073	--	K01184 polygalacturonase [EC:3.2.1.15] | (RefSeq) polygalacturonase QRT2 (A)	ko00040: Pentose and glucuronate interconversions; ko01100: Metabolic pathways	polygalacturonase At1g80170 [Momordica charantia]	PGLR5_ARATH RecName: Full=Probable polygalacturonase At1g80170; Short=PG; EC=3.2.1.15; AltName: Full=Pectinase At1g80170; Flags: Precursor;	A0A6J1DBU9_MOMCH SubName: Full=probable polygalacturonase At1g80170 {ECO:0000313|RefSeq:XP_022151049.1};	At1g23460	GO:0005618,cell wall; GO:0005576,extracellular region; GO:0004650,polygalacturonase activity; GO:0005975,carbohydrate metabolic process; GO:0071555,cell wall organization; GO:0003674,molecular_function; GO:0003824,catalytic activity; GO:0004553,hydrolase activity, hydrolyzing O-glycosyl compounds; GO:0016787,hydrolase activity; GO:0016798,hydrolase activity, acting on glycosyl bonds; GO:0008150,b…	PF00295.17:Glycosyl hydrolases family 28	--
LOC111019199	155.02	127.16	138.16	140.113	97.22	66.57	77.15	80.3133	9421	8618	8671	7734	5194	4864	-1.11743	8.32202e-05	0.00399355	down	NW_019104561.1	187708	193808	+	LOC111019199	--	K03549 KUP system potassium uptake protein | (RefSeq) potassium transporter 6-like (A)	--	potassium transporter 6-like [Momordica charantia]	POT6_ARATH RecName: Full=Potassium transporter 6; Short=AtHAK6; Short=AtPOT6;	A0A6J1DAL9_MOMCH RecName: Full=Potassium transporter {ECO:0000256|RuleBase:RU321113};	At5g14880	GO:0016021,integral component of membrane; GO:0016020,membrane; GO:0005886,plasma membrane; GO:0015079,potassium ion transmembrane transporter activity; GO:0006813,potassium ion transport; GO:0003674,molecular_function; GO:0005215,transporter activity; GO:0008324,cation transmembrane transporter activity; GO:0015075,ion transmembrane transporter activity; GO:0015318,inorganic molecular entity tra…	PF02705.16:K+ potassium transporter	--	--	--
LOC111019199	2.66	3.21	3.98	3.28333	155.02	127.16	138.16	140.113	190	240	252	9421	8618	8671	6.36122	1.68399e-122	1.50105e-119	up	NW_019104561.1	187708	193808	+	LOC111019199	--	K03549 KUP system potassium uptake protein | (RefSeq) potassium transporter 6-like (A)	--	potassium transporter 6-like [Momordica charantia]	POT6_ARATH RecName: Full=Potassium transporter 6; Short=AtHAK6; Short=AtPOT6;	A0A6J1DAL9_MOMCH RecName: Full=Potassium transporter {ECO:0000256|RuleBase:RU321113};	At5g14880	GO:0016021,integral component of membrane; GO:0016020,membrane; GO:0005886,plasma membrane; GO:0015079,potassium ion transmembrane transporter activity; GO:0006813,potassium ion transport; GO:0003674,molecular_function; GO:0005215,transporter activity; GO:0008324,cation transmembrane transporter activity; GO:0015075,ion transmembrane transporter activity; GO:0015318,inorganic molecular entity tra…	PF02705.16:K+ potassium transporter	--
LOC111019250	132.26	83.94	144.9	120.367	9.21	12.7	16.76	12.89	3203	2267	3624	292	395	421	-3.59804	1.90563e-23	1.49516e-19	down	NW_019104562.1	14107	20094	+	LOC111019250	--	--	--	GDSL esterase/lipase At5g55050-like [Momordica charantia]	GDL87_ARATH RecName: Full=GDSL esterase/lipase At5g55050; EC=3.1.1.-; AltName: Full=Extracellular lipase At5g55050; Flags: Precursor;	A0A6J1DE65_MOMCH SubName: Full=GDSL esterase/lipase At5g55050-like {ECO:0000313|RefSeq:XP_022151286.1};	At5g55050	GO:0005576,extracellular region; GO:0009536,plastid; GO:0016298,lipase activity; GO:0016042,lipid catabolic process; GO:0003674,molecular_function; GO:0003824,catalytic activity; GO:0016787,hydrolase activity; GO:0016788,hydrolase activity, acting on ester bonds; GO:0006629,lipid metabolic process; GO:0008150,biological_process; GO:0008152,metabolic process; GO:0009056,catabolic process; GO:00442…	PF00657.22:GDSL-like Lipase/Acylhydrolase	--	--	--
LOC111019250	26.33	20.47	24.27	23.69	132.26	83.94	144.9	120.367	749	610	613	3203	2267	3624	3.30841	2.40392e-19	5.31498e-18	up	NW_019104562.1	14107	20094	+	LOC111019250	--	--	--	GDSL esterase/lipase At5g55050-like [Momordica charantia]	GDL87_ARATH RecName: Full=GDSL esterase/lipase At5g55050; EC=3.1.1.-; AltName: Full=Extracellular lipase At5g55050; Flags: Precursor;	A0A6J1DE65_MOMCH SubName: Full=GDSL esterase/lipase At5g55050-like {ECO:0000313|RefSeq:XP_022151286.1};	At5g55050	GO:0005576,extracellular region; GO:0009536,plastid; GO:0016298,lipase activity; GO:0016042,lipid catabolic process; GO:0003674,molecular_function; GO:0003824,catalytic activity; GO:0016787,hydrolase activity; GO:0016788,hydrolase activity, acting on ester bonds; GO:0006629,lipid metabolic process; GO:0008150,biological_process; GO:0008152,metabolic process; GO:0009056,catabolic process; GO:00442…	PF00657.22:GDSL-like Lipase/Acylhydrolase	--
LOC111019293	1.48	2.38	3.29	2.38333	9.77	6.41	13.34	9.84	34	61	78	294	189	318	1.70121	0.000895256	0.0258177	up	NW_019104488.1	3123094	3124580	+	LOC111019293	--	K00430 peroxidase [EC:1.11.1.7] | (RefSeq) peroxidase 16-like (A)	ko00940: Phenylpropanoid biosynthesis; ko01100: Metabolic pathways; ko01110: Biosynthesis of secondary metabolites	peroxidase 16-like [Momordica charantia]	PER16_ARATH RecName: Full=Peroxidase 16; Short=Atperox P16; EC=1.11.1.7; AltName: Full=ATP22a; Flags: Precursor;	A0A6J1DEF3_MOMCH RecName: Full=Peroxidase {ECO:0000256|ARBA:ARBA00012313, ECO:0000256|RuleBase:RU362060}; EC=1.11.1.7 {ECO:0000256|ARBA:ARBA00012313, ECO:0000256|RuleBase:RU362060};	At2g18980	GO:0005576,extracellular region; GO:0020037,heme binding; GO:0046872,metal ion binding; GO:0004601,peroxidase activity; GO:0042744,hydrogen peroxide catabolic process; GO:0006979,response to oxidative stress; GO:0003674,molecular_function; GO:0005488,binding; GO:0046906,tetrapyrrole binding; GO:0097159,organic cyclic compound binding; GO:1901363,heterocyclic compound binding; GO:0043167,ion bindi…	PF00141.23:Peroxidase	--	--	--
LOC111019293	29.34	18.25	24.87	24.1533	1.48	2.38	3.29	2.38333	792	516	596	34	61	78	-2.39636	4.50852e-07	2.68387e-06	down	NW_019104488.1	3123094	3124580	+	LOC111019293	--	K00430 peroxidase [EC:1.11.1.7] | (RefSeq) peroxidase 16-like (A)	ko00940: Phenylpropanoid biosynthesis; ko01100: Metabolic pathways; ko01110: Biosynthesis of secondary metabolites	peroxidase 16-like [Momordica charantia]	PER16_ARATH RecName: Full=Peroxidase 16; Short=Atperox P16; EC=1.11.1.7; AltName: Full=ATP22a; Flags: Precursor;	A0A6J1DEF3_MOMCH RecName: Full=Peroxidase {ECO:0000256|ARBA:ARBA00012313, ECO:0000256|RuleBase:RU362060}; EC=1.11.1.7 {ECO:0000256|ARBA:ARBA00012313, ECO:0000256|RuleBase:RU362060};	At2g18980	GO:0005576,extracellular region; GO:0020037,heme binding; GO:0046872,metal ion binding; GO:0004601,peroxidase activity; GO:0042744,hydrogen peroxide catabolic process; GO:0006979,response to oxidative stress; GO:0003674,molecular_function; GO:0005488,binding; GO:0046906,tetrapyrrole binding; GO:0097159,organic cyclic compound binding; GO:1901363,heterocyclic compound binding; GO:0043167,ion bindi…	PF00141.23:Peroxidase	--
LOC111019373	1.45	1.95	0.51	1.30333	6.5	19.43	9.43	11.7867	66	99	24	388	1137	446	2.89423	1.79934e-08	3.57407e-06	up	NW_019104489.1	4690802	4694443	-	LOC111019373	--	K00454 lipoxygenase [EC:1.13.11.12] | (RefSeq) linoleate 13S-lipoxygenase 3-1, chloroplastic-like (A)	ko00591: Linoleic acid metabolism; ko00592: alpha-Linolenic acid metabolism; ko01100: Metabolic pathways; ko01110: Biosynthesis of secondary metabolites	linoleate 13S-lipoxygenase 3-1, chloroplastic-like, partial [Momordica charantia]	LOX31_SOLTU RecName: Full=Linoleate 13S-lipoxygenase 3-1, chloroplastic; EC=1.13.11.12; Flags: Precursor;	A0A6J1DEN6_MOMCH RecName: Full=Lipoxygenase {ECO:0000256|RuleBase:RU003975}; EC=1.13.11.- {ECO:0000256|RuleBase:RU003975};	At1g17420	GO:0009570,chloroplast stroma; GO:0009534,chloroplast thylakoid; GO:0016165,linoleate 13S-lipoxygenase activity; GO:0046872,metal ion binding; GO:0016702,oxidoreductase activity, acting on single donors with incorporation of molecular oxygen, incorporation of two atoms of oxygen; GO:0006633,fatty acid biosynthetic process; GO:0034440,lipid oxidation; GO:0031408,oxylipin biosynthetic process; GO:0…	PF00305.19:Lipoxygenase	--	--	--
LOC111019373	4.28	5.94	6.44	5.55333	1.45	1.95	0.51	1.30333	229	333	306	66	99	24	-1.23167	0.0142089	0.0315762	down	NW_019104489.1	4690802	4694443	-	LOC111019373	--	K00454 lipoxygenase [EC:1.13.11.12] | (RefSeq) linoleate 13S-lipoxygenase 3-1, chloroplastic-like (A)	ko00591: Linoleic acid metabolism; ko00592: alpha-Linolenic acid metabolism; ko01100: Metabolic pathways; ko01110: Biosynthesis of secondary metabolites	linoleate 13S-lipoxygenase 3-1, chloroplastic-like, partial [Momordica charantia]	LOX31_SOLTU RecName: Full=Linoleate 13S-lipoxygenase 3-1, chloroplastic; EC=1.13.11.12; Flags: Precursor;	A0A6J1DEN6_MOMCH RecName: Full=Lipoxygenase {ECO:0000256|RuleBase:RU003975}; EC=1.13.11.- {ECO:0000256|RuleBase:RU003975};	At1g17420	GO:0009570,chloroplast stroma; GO:0009534,chloroplast thylakoid; GO:0016165,linoleate 13S-lipoxygenase activity; GO:0046872,metal ion binding; GO:0016702,oxidoreductase activity, acting on single donors with incorporation of molecular oxygen, incorporation of two atoms of oxygen; GO:0006633,fatty acid biosynthetic process; GO:0034440,lipid oxidation; GO:0031408,oxylipin biosynthetic process; GO:0…	PF00305.19:Lipoxygenase	--
LOC111019388	11.7	14.63	16.77	14.3667	8.23	7.09	7.62	7.64667	654	912	968	602	509	442	-1.24008	3.74862e-05	0.00213903	down	NW_019104564.1	532030	539886	+	LOC111019388	--	K05681 ATP-binding cassette, subfamily G (WHITE), member 2 | (RefSeq) ABC transporter G family member 22 isoform X1 (A)	ko02010: ABC transporters	ABC transporter G family member 22 isoform X1 [Momordica charantia]	AB22G_ARATH RecName: Full=ABC transporter G family member 22; Short=ABC transporter ABCG.22; Short=AtABCG22; AltName: Full=White-brown complex homolog protein 23; Short=AtWBC23;	A0A6J1DC81_MOMCH SubName: Full=ABC transporter G family member 22 isoform X1 {ECO:0000313|RefSeq:XP_022151458.1};	At3g52310	GO:0016021,integral component of membrane; GO:0005886,plasma membrane; GO:0005524,ATP binding; GO:0042626,ATPase-coupled transmembrane transporter activity; GO:0009414,response to water deprivation; GO:0010148,transpiration; GO:0000166,nucleotide binding; GO:0003674,molecular_function; GO:0005488,binding; GO:0017076,purine nucleotide binding; GO:0030554,adenyl nucleotide binding; GO:0032553,ribon…	PF01061.24:ABC-2 type transporter	--	--	--
LOC111019388	16.19	10.12	9.33	11.88	11.7	14.63	16.77	14.3667	1063	696	544	654	912	968	1.19938	0.00166144	0.00483141	up	NW_019104564.1	532030	539886	+	LOC111019388	--	K05681 ATP-binding cassette, subfamily G (WHITE), member 2 | (RefSeq) ABC transporter G family member 22 isoform X1 (A)	ko02010: ABC transporters	ABC transporter G family member 22 isoform X1 [Momordica charantia]	AB22G_ARATH RecName: Full=ABC transporter G family member 22; Short=ABC transporter ABCG.22; Short=AtABCG22; AltName: Full=White-brown complex homolog protein 23; Short=AtWBC23;	A0A6J1DC81_MOMCH SubName: Full=ABC transporter G family member 22 isoform X1 {ECO:0000313|RefSeq:XP_022151458.1};	At3g52310	GO:0016021,integral component of membrane; GO:0005886,plasma membrane; GO:0005524,ATP binding; GO:0042626,ATPase-coupled transmembrane transporter activity; GO:0009414,response to water deprivation; GO:0010148,transpiration; GO:0000166,nucleotide binding; GO:0003674,molecular_function; GO:0005488,binding; GO:0017076,purine nucleotide binding; GO:0030554,adenyl nucleotide binding; GO:0032553,ribon…	PF01061.24:ABC-2 type transporter	--
LOC111019406	9.63	8.11	9.75	9.16333	20.51	25.59	28.54	24.88	311	292	325	867	1061	956	1.09667	9.56153e-05	0.00443904	up	NW_019104565.1	588884	590854	-	LOC111019406	--	K23260 scopoletin glucosyltransferase [EC:2.4.1.128] | (RefSeq) UDP-glucose flavonoid 3-O-glucosyltransferase 7-like (A)	ko00940: Phenylpropanoid biosynthesis; ko01110: Biosynthesis of secondary metabolites	7-deoxyloganetic acid glucosyltransferase-like [Momordica charantia]	7DLGT_CATRO RecName: Full=7-deoxyloganetic acid glucosyl transferase {ECO:0000303|PubMed:24104568, ECO:0000303|PubMed:24710322}; Short=7-DLGT {ECO:0000303|PubMed:24104568, ECO:0000303|PubMed:24710322}; Short=Cr7DLGT {ECO:0000303|PubMed:24104568, ECO:0000303|PubMed:24710322}; EC=2.4.1.323 {ECO:0000269|PubMed:24104568, ECO:0000269|PubMed:24710322}; AltName: Full=UDP glycosyltransferase 709C2 {ECO:0…	A0A6J1DD71_MOMCH SubName: Full=7-deoxyloganetic acid glucosyltransferase-like {ECO:0000313|RefSeq:XP_022151474.1};	At1g78270	GO:0005829,cytosol; GO:0005634,nucleus; GO:0102970,7-deoxyloganetic acid glucosyltransferase activity; GO:0008194,UDP-glycosyltransferase activity; GO:0003674,molecular_function; GO:0003824,catalytic activity; GO:0016740,transferase activity; GO:0016757,transferase activity, transferring glycosyl groups; GO:0016758,transferase activity, transferring hexosyl groups; GO:0005575,cellular_component; …	PF00201.18:UDP-glucoronosyl and UDP-glucosyl transferase	--	--	--
LOC111019406	9.83	6.19	9.09	8.37	9.63	8.11	9.75	9.16333	373	246	306	311	292	325	1.06581	0.00431022	0.0112011	up	NW_019104565.1	588884	590854	-	LOC111019406	--	K23260 scopoletin glucosyltransferase [EC:2.4.1.128] | (RefSeq) UDP-glucose flavonoid 3-O-glucosyltransferase 7-like (A)	ko00940: Phenylpropanoid biosynthesis; ko01110: Biosynthesis of secondary metabolites	7-deoxyloganetic acid glucosyltransferase-like [Momordica charantia]	7DLGT_CATRO RecName: Full=7-deoxyloganetic acid glucosyl transferase {ECO:0000303|PubMed:24104568, ECO:0000303|PubMed:24710322}; Short=7-DLGT {ECO:0000303|PubMed:24104568, ECO:0000303|PubMed:24710322}; Short=Cr7DLGT {ECO:0000303|PubMed:24104568, ECO:0000303|PubMed:24710322}; EC=2.4.1.323 {ECO:0000269|PubMed:24104568, ECO:0000269|PubMed:24710322}; AltName: Full=UDP glycosyltransferase 709C2 {ECO:0…	A0A6J1DD71_MOMCH SubName: Full=7-deoxyloganetic acid glucosyltransferase-like {ECO:0000313|RefSeq:XP_022151474.1};	At1g78270	GO:0005829,cytosol; GO:0005634,nucleus; GO:0102970,7-deoxyloganetic acid glucosyltransferase activity; GO:0008194,UDP-glycosyltransferase activity; GO:0003674,molecular_function; GO:0003824,catalytic activity; GO:0016740,transferase activity; GO:0016757,transferase activity, transferring glycosyl groups; GO:0016758,transferase activity, transferring hexosyl groups; GO:0005575,cellular_component; …	PF00201.18:UDP-glucoronosyl and UDP-glucosyl transferase	--
[truncated: 286 more rows]

## Sheet: Appendix.2
LOC111005294	5.45	13.3	11.68	2.52	3.07	1.28	-1.25614	0.00300273	0.00815495	down	LOC111005294	--	K10999 cellulose synthase A [EC:2.4.1.12] | (RefSeq) cellulose synthase A catalytic subunit 2 [UDP-forming]-like (A)	--	cellulose synthase A catalytic subunit 2 [UDP-forming]	质地	CESA2_ARATH RecName: Full=Cellulose synthase A catalytic subunit 2 [UDP-forming]; Short=AtCesA2; Short=Ath-A; EC=2.4.1.12;	A0A6J1BS98_MOMCH RecName: Full=Cellulose synthase {ECO:0000256|RuleBase:RU361116}; EC=2.4.1.12 {ECO:0000256|RuleBase:RU361116};	At4g39350	GO:0016021,integral component of membrane; GO:0005886,plasma membrane; GO:0005802,trans-Golgi network; GO:0016760,cellulose synthase (UDP-forming) activity; GO:0016759,cellulose synthase activity; GO:0046872,metal ion binding; GO:0071555,cell wall organization; GO:0030244,cellulose biosynthetic process; GO:0009833,plant-type primary cell wall biogenesis; GO:0003674,molecular_function; GO:0003824,…	PF03552.14:Cellulose synthase	--	--	--
[truncated: 21 more rows]

[truncated: 10 more sheets: Appendix.3, Appendix.4, Appendix.5, Appendix.6, Appendix.7, Appendix.8, Appendix.9, Appendix.10, Appendix.11, Appendix.12]
